# Supplementary material for: Crystal structure of 4-methyl­benzyl N′-[(thio­phen-2-yl)methyl­idene]hydrazinecarbodi­thio­ate
Source: Acta Crystallogr E Crystallogr Commun. 2015 Jun 13;71(Pt 7):o475–6. doi: 10.1107/S205698901501107X (PMC4518925; doi:10.1107/S205698901501107X)
Supplement: Supplementary file 1 [file e-71-0o475-sup1.cif]

##############################################################################
#                                                                            #
# This CIF contains the data in a paper accepted for publication in          #
# Acta Crystallographica Section E. It conforms to the requirements of       #
# Notes for Authors for Acta Crystallographica Section E, and has been       #
# peer reviewed under the auspices of the IUCr Commission on Journals.       #
#                                                                            #
# Full details of the Crystallographic Information File format               #
# are given in the paper "The Crystallographic Information File (CIF):       #
# a New Standard Archive File for Crystallography" by S. R. Hall, F. H.      #
# Allen and I. D. Brown [Acta Cryst. (1991), A47, 655-685].                  #
#                                                                            #
# The current version of the core CIF dictionary is obtainable from          #
# ftp://ftp.iucr.org/pub/cif_core.dic.                                       #
#                                                                            #
# Software is freely available for graphical display of the structure(s)     #
# in this CIF. For information consult the CIF software page                 #
# http://www.iucr.org/resources/cif/software.                                #
#                                                                            #
# This file may be used for bona fide research purposes within the           #
# scientific community so long as proper attribution is given to the journal # 
# article from which it was obtained.                                        #
#                                                                            #
##############################################################################
data_1
_audit_creation_method     SHELXL
_journal_date_recd_electronic     2015-06-03
_journal_date_accepted     2015-06-08
_journal_name_full     'Acta Crystallographica, Section E'
_journal_year     2015
_journal_volume     71
_journal_issue      7
_journal_page_first     o475
_journal_page_last     o476
_journal_paper_category     HO
_journal_paper_doi     10.1107/S205698901501107X
_journal_coeditor_code     HB7439
loop_
    _publ_contact_author_name
    _publ_contact_author_address
    _publ_contact_author_email
    'Thahira Begum S. A. Ravoof'
;
Department of Chemistry,
Universiti Putra Malaysia,
43400 Serdang, Malaysia
;
 thahira@upm.edu.my
    'Syahirah binti Ramli'
;
Department of Chemistry,
Universiti Putra Malaysia,
43400 Serdang, Malaysia
;
 thahira@upm.edu.my
_publ_contact_author_fax     ?
_publ_contact_author_phone     ?
_publ_section_title
;
Crystal structure of 4-methylbenzyl
<i>N</i>'-[(thiophen-2-yl)methylidene]hydrazinecarbodithioate
;
loop_
    _publ_author_name
    _publ_author_footnote
    _publ_author_address
    'Syahirah binti Ramli' .
;
Department of Chemistry,
Universiti Putra Malaysia,
43400 Serdang, Malaysia
;
    'Thahira Begum S. A. Ravoof ' .
;
Department of Chemistry,
Universiti Putra Malaysia,
43400 Serdang, Malaysia
;
    ' Mohamed Ibrahim Mohamed Tahir ' .
;
Department of Chemistry,
Universiti Putra Malaysia,
43400 Serdang, Malaysia
;
    'Tiekink, Edward R. T.' .
;
Department of Chemistry, University of Malaya,
50603 Kuala Lumpur, Malaysia
;
data_I
_audit_creation_method     'SHELXL-2014/7'
_database_code_depnum_ccdc_archive     'CCDC 1405284'
_chemical_name_systematic
;\
[({[(4-Methylphenyl)methyl]sulfanyl}methanethioyl)amino][1-(thiophen-2-\
yl)ethylidene]amine
;
_chemical_name_common
;
4-Methylbenzyl
<i>N</i>'-[(thiophen-2-yl)methylidene]hydrazinecarbodithioate
;
_chemical_formula_moiety     'C15 H16 N2 S3'
_chemical_formula_sum     'C15 H16 N2 S3'
_chemical_formula_iupac     'C15 H16 N2 S3'
_chemical_formula_weight     320.48
_chemical_melting_point     ?
_shelx_space_group_comment
;
The symmetry employed for this shelxl refinement is uniquely defined
by the following loop, which should always be used as a source of
symmetry information in preference to the above space-group names.
They are only intended as comments.
;
_space_group_crystal_system     monoclinic
_space_group_name_H-M_alt     'P 21/c'
_space_group_name_Hall     '-P 2ybc'
loop_
    _space_group_symop_operation_xyz
    'x, y, z'
    '-x, y+1/2, -z+1/2'
    '-x, -y, -z'
    'x, -y-1/2, z-1/2'
_cell_length_a     5.6956(4)
_cell_length_b     14.3424(9)
_cell_length_c     18.9255(11)
_cell_angle_alpha     90
_cell_angle_beta     90.263(5)
_cell_angle_gamma     90
_cell_volume     1545.98(17)
_cell_formula_units_Z     4
_cell_measurement_reflns_used     3915
_cell_measurement_theta_min     3.08
_cell_measurement_theta_max     71.25
_cell_measurement_temperature     150(2)
_exptl_crystal_description     prism
_exptl_crystal_colour     yellow
_exptl_crystal_size_max     0.150
_exptl_crystal_size_mid     0.100
_exptl_crystal_size_min     0.060
_exptl_crystal_density_diffrn     1.377
_exptl_crystal_density_meas     ?
_exptl_crystal_density_method     ?
_exptl_crystal_F_000     672
_exptl_absorpt_coefficient_mu     4.299
_exptl_absorpt_correction_type     multi-scan
_exptl_absorpt_process_details
;
(CrysAlis PRO; Agilent, 2011)
;
_shelx_estimated_absorpt_T_min     0.565
_shelx_estimated_absorpt_T_max     0.782
_exptl_absorpt_correction_T_min     0.77373
_exptl_absorpt_correction_T_max     1.00000
_diffrn_ambient_temperature     150(2)
_diffrn_radiation_type     CuK\a
_diffrn_radiation_wavelength     1.54182
_diffrn_radiation_source     'fine-focus sealed tube'
_diffrn_radiation_monochromator     graphite
_diffrn_measurement_device_type     'Oxford Diffraction Xcaliber Eos Gemini'
_diffrn_measurement_method     '\w scans'
_diffrn_detector_area_resol_mean     16.1952
_diffrn_reflns_number     8463
_diffrn_reflns_av_R_equivalents     0.0233
_diffrn_reflns_theta_min     3.867
_diffrn_reflns_theta_max     71.309
_diffrn_reflns_theta_full     67.682
_diffrn_measured_fraction_theta_max     0.949
_diffrn_measured_fraction_theta_full     0.965
_diffrn_reflns_limit_h_min     -6
_diffrn_reflns_limit_h_max     6
_diffrn_reflns_limit_k_min     -17
_diffrn_reflns_limit_k_max     17
_diffrn_reflns_limit_l_min     -16
_diffrn_reflns_limit_l_max     22
_diffrn_standards_number     0
_diffrn_standards_interval_count     0
_diffrn_standards_interval_time     0
_diffrn_standards_decay_%     0
_refine_special_details     ?
_reflns_number_total     2830
_reflns_number_gt     2506
_reflns_threshold_expression     I>2\s(I)
_refine_ls_structure_factor_coef     Fsqd
_refine_ls_matrix_type     full
_refine_ls_R_factor_all     0.0442
_refine_ls_R_factor_gt     0.0386
_refine_ls_wR_factor_gt     0.1030
_refine_ls_wR_factor_ref     0.1086
_refine_ls_goodness_of_fit_ref     1.062
_refine_ls_restrained_S_all     1.062
_refine_ls_number_reflns     2830
_refine_ls_number_parameters     186
_refine_ls_number_restraints     1
_refine_ls_hydrogen_treatment     mixed
_refine_ls_weighting_scheme     calc
_refine_ls_weighting_details
              'w=1/[\s^2^(Fo^2^)+(0.0667P)^2^+0.9619P] where P=(Fo^2^+2Fc^2^)/3'
_atom_sites_solution_hydrogens     mixed
_atom_sites_solution_primary     ?
_atom_sites_solution_secondary     ?
_refine_ls_shift/su_max     0.001
_refine_ls_shift/su_mean     0.000
_refine_diff_density_max     0.494
_refine_diff_density_min     -0.329
_refine_ls_extinction_method     none
_refine_ls_extinction_coef     .
loop_
    _atom_type_symbol
    _atom_type_description
    _atom_type_scat_dispersion_real
    _atom_type_scat_dispersion_imag
    _atom_type_scat_source
    'C' 'C' 0.0181 0.0091
                         'International Tables Vol C Tables 4.2.6.8 and 6.1.1.4'
    'H' 'H' 0.0000 0.0000
                         'International Tables Vol C Tables 4.2.6.8 and 6.1.1.4'
    'N' 'N' 0.0311 0.0180
                         'International Tables Vol C Tables 4.2.6.8 and 6.1.1.4'
    'S' 'S' 0.3331 0.5567
                         'International Tables Vol C Tables 4.2.6.8 and 6.1.1.4'
_computing_data_collection
;
CrysAlis PRO (Agilent, 2011)
;
_computing_cell_refinement
;
CrysAlis PRO (Agilent, 2011)
;
_computing_data_reduction
;
CrysAlis PRO (Agilent, 2011)
;
_computing_structure_solution
;
SHELXS97 (Sheldrick, 2015)
;
_computing_structure_refinement
;
SHELXL2014 (Sheldrick, 2015)
;
_computing_molecular_graphics
;
ORTEP-3 for Windows (Farrugia, 2012) and DIAMOND (Brandenburg,
2006)
;
_computing_publication_material
;
publCIF (Westrip, 2010)
;
loop_
    _atom_site_type_symbol
    _atom_site_label
    _atom_site_fract_x
    _atom_site_fract_y
    _atom_site_fract_z
    _atom_site_U_iso_or_equiv
    _atom_site_adp_type
    _atom_site_calc_flag
    _atom_site_occupancy
    _atom_site_disorder_assembly
    _atom_site_disorder_group
    S S1 0.51174(9) 0.72659(3) 0.42082(3) 0.01620(16) Uani d 1 . .
    S S2 0.71326(10) 0.92093(3) 0.43627(3) 0.02009(17) Uani d 1 . .
    S S3 -0.06660(10) 0.60844(4) 0.53247(3) 0.02183(17) Uani d 1 . .
    N N1 0.3513(3) 0.85288(12) 0.50603(10) 0.0179(4) Uani d 1 . .
    H H1N 0.339(5) 0.9097(9) 0.5222(13) 0.021 Uiso d 1 . .
    N N2 0.1971(3) 0.78079(12) 0.51907(10) 0.0170(4) Uani d 1 . .
    C C1 0.5185(4) 0.83886(14) 0.45784(12) 0.0171(4) Uani d 1 . .
    C C2 0.0454(4) 0.79016(15) 0.56846(12) 0.0179(5) Uani d 1 . .
    C C2' 0.0181(5) 0.87383(16) 0.61556(13) 0.0258(5) Uani d 1 . .
    H H2'1 0.1735 0.8977 0.6287 0.039 Uiso calc 1 . .
    H H2'2 -0.0675 0.8559 0.6583 0.039 Uiso calc 1 . .
    H H2'3 -0.0696 0.9224 0.5904 0.039 Uiso calc 1 . .
    C C3 -0.1146(4) 0.71133(15) 0.57733(12) 0.0174(4) Uani d 1 . .
    C C4 -0.3185(4) 0.56050(16) 0.56418(13) 0.0237(5) Uani d 1 . .
    H H4 -0.3703 0.4993 0.5530 0.028 Uiso calc 1 . .
    C C5 -0.4368(4) 0.61936(17) 0.60721(13) 0.0243(5) Uani d 1 . .
    H H5 -0.5818 0.6033 0.6286 0.029 Uiso calc 1 . .
    C C6 -0.3258(4) 0.70718(14) 0.61767(12) 0.0175(5) Uani d 1 . .
    H H6 -0.3834 0.7557 0.6470 0.021 Uiso calc 1 . .
    C C7 0.7561(4) 0.73279(15) 0.35948(12) 0.0184(5) Uani d 1 . .
    H H7A 0.7341 0.7856 0.3265 0.022 Uiso calc 1 . .
    H H7B 0.9052 0.7421 0.3856 0.022 Uiso calc 1 . .
    C C8 0.7625(4) 0.64185(14) 0.31920(11) 0.0165(4) Uani d 1 . .
    C C9 0.5788(4) 0.61510(15) 0.27450(12) 0.0186(5) Uani d 1 . .
    H H9 0.4473 0.6551 0.2684 0.022 Uiso calc 1 . .
    C C10 0.5867(4) 0.53072(15) 0.23898(12) 0.0188(5) Uani d 1 . .
    H H10 0.4602 0.5136 0.2087 0.023 Uiso calc 1 . .
    C C11 0.7773(4) 0.47032(15) 0.24688(11) 0.0179(5) Uani d 1 . .
    C C11' 0.7835(4) 0.37808(16) 0.20945(14) 0.0259(5) Uani d 1 . .
    H H11A 0.8516 0.3863 0.1624 0.039 Uiso calc 1 . .
    H H11B 0.6235 0.3537 0.2048 0.039 Uiso calc 1 . .
    H H11C 0.8795 0.3341 0.2367 0.039 Uiso calc 1 . .
    C C12 0.9610(4) 0.49777(15) 0.29108(12) 0.0179(5) Uani d 1 . .
    H H12 1.0934 0.4581 0.2968 0.022 Uiso calc 1 . .
    C C13 0.9533(4) 0.58213(15) 0.32682(12) 0.0177(5) Uani d 1 . .
    H H13 1.0800 0.5993 0.3569 0.021 Uiso calc 1 . .
loop_
    _atom_site_aniso_label
    _atom_site_aniso_U_11
    _atom_site_aniso_U_22
    _atom_site_aniso_U_33
    _atom_site_aniso_U_12
    _atom_site_aniso_U_13
    _atom_site_aniso_U_23
    S1 0.0185(3) 0.0122(3) 0.0180(3) -0.00068(18) 0.0030(2) -0.00096(18)
    S2 0.0217(3) 0.0135(3) 0.0251(3) -0.0034(2) 0.0057(2) -0.0019(2)
    S3 0.0233(3) 0.0177(3) 0.0244(3) -0.0018(2) -0.0013(2) -0.0007(2)
    N1 0.0208(10) 0.0120(8) 0.0209(10) -0.0019(7) 0.0041(8) -0.0017(7)
    N2 0.0180(9) 0.0139(8) 0.0192(9) -0.0007(7) 0.0008(7) 0.0009(7)
    C1 0.0205(11) 0.0131(10) 0.0176(11) 0.0012(8) -0.0015(9) -0.0002(8)
    C2 0.0188(11) 0.0159(10) 0.0190(11) 0.0000(8) -0.0014(9) -0.0011(8)
    C2' 0.0298(13) 0.0226(11) 0.0251(13) -0.0066(10) 0.0095(10) -0.0053(10)
    C3 0.0186(11) 0.0169(10) 0.0168(11) -0.0001(8) -0.0023(9) -0.0008(8)
    C4 0.0232(12) 0.0205(11) 0.0272(13) -0.0058(9) -0.0092(10) 0.0064(9)
    C5 0.0185(12) 0.0320(13) 0.0225(12) -0.0039(10) -0.0024(9) 0.0099(10)
    C6 0.0182(11) 0.0146(10) 0.0198(11) 0.0005(8) -0.0076(9) 0.0023(8)
    C7 0.0181(11) 0.0168(10) 0.0204(11) -0.0022(8) 0.0061(9) -0.0006(8)
    C8 0.0178(11) 0.0160(10) 0.0157(10) -0.0023(8) 0.0052(8) 0.0008(8)
    C9 0.0169(11) 0.0199(10) 0.0190(11) 0.0026(8) 0.0012(9) 0.0026(8)
    C10 0.0165(11) 0.0230(11) 0.0167(11) -0.0019(9) -0.0008(9) 0.0002(9)
    C11 0.0194(11) 0.0179(10) 0.0164(11) -0.0014(8) 0.0038(9) -0.0009(8)
    C11' 0.0259(13) 0.0222(11) 0.0296(13) 0.0003(9) 0.0008(10) -0.0073(10)
    C12 0.0161(11) 0.0179(10) 0.0198(11) 0.0026(8) 0.0003(9) 0.0011(8)
    C13 0.0154(11) 0.0203(10) 0.0175(11) -0.0016(8) -0.0008(9) 0.0003(8)
_geom_special_details
;
All e.s.d.'s (except the e.s.d. in the dihedral angle between two l.s. planes)
are estimated using the full covariance matrix. The cell e.s.d.'s are taken
into account individually in the estimation of e.s.d.'s in distances, angles
and torsion angles; correlations between e.s.d.'s in cell parameters are only
used when they are defined by crystal symmetry. An approximate (isotropic)
treatment of cell e.s.d.'s is used for estimating e.s.d.'s involving l.s.
planes.
;
loop_
    _geom_bond_atom_site_label_1
    _geom_bond_atom_site_label_2
    _geom_bond_site_symmetry_2
    _geom_bond_distance
    _geom_bond_publ_flag
    S1 C1 . 1.756(2) ?
    S1 C7 . 1.818(2) ?
    S2 C1 . 1.670(2) ?
    S3 C4 . 1.703(2) ?
    S3 C3 . 1.725(2) ?
    N1 C1 . 1.337(3) ?
    N1 N2 . 1.379(3) ?
    N1 H1N . 0.874(10) ?
    N2 C2 . 1.283(3) ?
    C2 C3 . 1.462(3) ?
    C2 C2' . 1.503(3) ?
    C2' H2'1 . 0.9800 ?
    C2' H2'2 . 0.9800 ?
    C2' H2'3 . 0.9800 ?
    C3 C6 . 1.429(3) ?
    C4 C5 . 1.354(4) ?
    C4 H4 . 0.9500 ?
    C5 C6 . 1.423(3) ?
    C5 H5 . 0.9500 ?
    C6 H6 . 0.9500 ?
    C7 C8 . 1.511(3) ?
    C7 H7A . 0.9900 ?
    C7 H7B . 0.9900 ?
    C8 C13 . 1.391(3) ?
    C8 C9 . 1.396(3) ?
    C9 C10 . 1.385(3) ?
    C9 H9 . 0.9500 ?
    C10 C11 . 1.396(3) ?
    C10 H10 . 0.9500 ?
    C11 C12 . 1.393(3) ?
    C11 C11' . 1.501(3) ?
    C11' H11A . 0.9800 ?
    C11' H11B . 0.9800 ?
    C11' H11C . 0.9800 ?
    C12 C13 . 1.387(3) ?
    C12 H12 . 0.9500 ?
    C13 H13 . 0.9500 ?
loop_
    _geom_angle_atom_site_label_1
    _geom_angle_atom_site_label_2
    _geom_angle_atom_site_label_3
    _geom_angle_site_symmetry_1
    _geom_angle_site_symmetry_3
    _geom_angle
    _geom_angle_publ_flag
    C1 S1 C7 . . 101.21(10) ?
    C4 S3 C3 . . 92.08(12) ?
    C1 N1 N2 . . 117.73(17) ?
    C1 N1 H1N . . 115.8(18) ?
    N2 N1 H1N . . 125.9(18) ?
    C2 N2 N1 . . 118.90(18) ?
    N1 C1 S2 . . 122.48(16) ?
    N1 C1 S1 . . 113.31(16) ?
    S2 C1 S1 . . 124.21(14) ?
    N2 C2 C3 . . 115.14(19) ?
    N2 C2 C2' . . 126.0(2) ?
    C3 C2 C2' . . 118.9(2) ?
    C2 C2' H2'1 . . 109.5 ?
    C2 C2' H2'2 . . 109.5 ?
    H2'1 C2' H2'2 . . 109.5 ?
    C2 C2' H2'3 . . 109.5 ?
    H2'1 C2' H2'3 . . 109.5 ?
    H2'2 C2' H2'3 . . 109.5 ?
    C6 C3 C2 . . 128.3(2) ?
    C6 C3 S3 . . 111.28(16) ?
    C2 C3 S3 . . 120.31(17) ?
    C5 C4 S3 . . 112.48(18) ?
    C5 C4 H4 . . 123.8 ?
    S3 C4 H4 . . 123.8 ?
    C4 C5 C6 . . 114.4(2) ?
    C4 C5 H5 . . 122.8 ?
    C6 C5 H5 . . 122.8 ?
    C5 C6 C3 . . 109.7(2) ?
    C5 C6 H6 . . 125.1 ?
    C3 C6 H6 . . 125.1 ?
    C8 C7 S1 . . 107.47(14) ?
    C8 C7 H7A . . 110.2 ?
    S1 C7 H7A . . 110.2 ?
    C8 C7 H7B . . 110.2 ?
    S1 C7 H7B . . 110.2 ?
    H7A C7 H7B . . 108.5 ?
    C13 C8 C9 . . 118.5(2) ?
    C13 C8 C7 . . 120.0(2) ?
    C9 C8 C7 . . 121.5(2) ?
    C10 C9 C8 . . 120.5(2) ?
    C10 C9 H9 . . 119.7 ?
    C8 C9 H9 . . 119.7 ?
    C9 C10 C11 . . 121.1(2) ?
    C9 C10 H10 . . 119.4 ?
    C11 C10 H10 . . 119.4 ?
    C12 C11 C10 . . 118.0(2) ?
    C12 C11 C11' . . 120.9(2) ?
    C10 C11 C11' . . 121.1(2) ?
    C11 C11' H11A . . 109.5 ?
    C11 C11' H11B . . 109.5 ?
    H11A C11' H11B . . 109.5 ?
    C11 C11' H11C . . 109.5 ?
    H11A C11' H11C . . 109.5 ?
    H11B C11' H11C . . 109.5 ?
    C13 C12 C11 . . 120.9(2) ?
    C13 C12 H12 . . 119.5 ?
    C11 C12 H12 . . 119.5 ?
    C12 C13 C8 . . 120.9(2) ?
    C12 C13 H13 . . 119.6 ?
    C8 C13 H13 . . 119.6 ?
loop_
    _geom_torsion_atom_site_label_1
    _geom_torsion_atom_site_label_2
    _geom_torsion_atom_site_label_3
    _geom_torsion_atom_site_label_4
    _geom_torsion_site_symmetry_1
    _geom_torsion_site_symmetry_2
    _geom_torsion_site_symmetry_3
    _geom_torsion_site_symmetry_4
    _geom_torsion
    _geom_torsion_publ_flag
    C1 N1 N2 C2 . . . . 175.2(2) ?
    N2 N1 C1 S2 . . . . 179.03(15) ?
    N2 N1 C1 S1 . . . . -1.3(3) ?
    C7 S1 C1 N1 . . . . 179.94(17) ?
    C7 S1 C1 S2 . . . . -0.39(17) ?
    N1 N2 C2 C3 . . . . 178.49(18) ?
    N1 N2 C2 C2' . . . . -0.5(3) ?
    N2 C2 C3 C6 . . . . -167.3(2) ?
    C2' C2 C3 C6 . . . . 11.7(3) ?
    N2 C2 C3 S3 . . . . 9.2(3) ?
    C2' C2 C3 S3 . . . . -171.73(17) ?
    C4 S3 C3 C6 . . . . 0.80(17) ?
    C4 S3 C3 C2 . . . . -176.29(18) ?
    C3 S3 C4 C5 . . . . 0.04(19) ?
    S3 C4 C5 C6 . . . . -0.9(3) ?
    C4 C5 C6 C3 . . . . 1.5(3) ?
    C2 C3 C6 C5 . . . . 175.4(2) ?
    S3 C3 C6 C5 . . . . -1.4(2) ?
    C1 S1 C7 C8 . . . . -176.13(15) ?
    S1 C7 C8 C13 . . . . -115.3(2) ?
    S1 C7 C8 C9 . . . . 63.9(2) ?
    C13 C8 C9 C10 . . . . 0.3(3) ?
    C7 C8 C9 C10 . . . . -178.9(2) ?
    C8 C9 C10 C11 . . . . 0.1(3) ?
    C9 C10 C11 C12 . . . . -0.6(3) ?
    C9 C10 C11 C11' . . . . 178.8(2) ?
    C10 C11 C12 C13 . . . . 0.7(3) ?
    C11' C11 C12 C13 . . . . -178.7(2) ?
    C11 C12 C13 C8 . . . . -0.3(3) ?
    C9 C8 C13 C12 . . . . -0.2(3) ?
    C7 C8 C13 C12 . . . . 179.1(2) ?
loop_
    _geom_hbond_atom_site_label_D
    _geom_hbond_atom_site_label_H
    _geom_hbond_atom_site_label_A
    _geom_hbond_site_symmetry_A
    _geom_hbond_distance_DH
    _geom_hbond_distance_HA
    _geom_hbond_distance_DA
    _geom_hbond_angle_DHA
    N1 H1N S2 3_676 0.874(15) 2.571(15) 3.4433(18) 176(3)
    C2' H2'2 Cg2 4_465 0.98 2.85 3.616(3) 138
    C12 H12 Cg1 3_666 0.95 2.89 3.560(2) 130
_shelx_hkl_file
;
   0   0   2 287539. 1917.07   1
   0   0   2 301513. 2638.85  23
   0   0   3 179.691 180.859  23
   0   0  -3 190.095 103.240   3
   0   0  -3 269.303 229.814   2
   0   0   3 66.2570 112.278   1
   0   0   4 35445.9 901.673   1
   0   0  -4 34471.3 863.862   3
   0   0  -4 33428.1 1411.76   2
   0   0   4 37234.7 1336.58  23
   0   0  -4 34876.6 1296.75  23
   0   0  -5 36.1311 204.520  23
   0   0   5-52.5776 214.220  23
   0   0  -5 196.208 252.740  22
   0   0   5 141.183 145.488   1
   0   0  -5-100.060 285.410   2
   0   0  -5-27.4889 116.775   3
   0   0   6 268226. 4405.24  23
   0   0  -6 254184. 2705.19   3
   0   0  -6 248807. 4701.17   2
   0   0   6 262700. 2339.55   5
   0   0  -6 253042. 4242.64  22
   0   0  -6 253681. 4297.31  23
   0   0  -7-455.746 485.311   2
   0   0  -7 813.990 361.155  23
   0   0  -7 303.787 281.385  22
   0   0   7-17.2182 164.074   5
   0   0   8 63827.0 1405.62   5
   0   0   9-80.9250 215.738   5
   0   0   9-41.8110 93.3823   7
   0   0  10 10470.2 445.951   7
   0   0  10 10391.7 694.342   5
   0   0  11 133.606 199.495   5
   0   0 -12 3756.76 451.866  24
   0   0  12 3749.40 505.686   5
   0   0  13 41.2871 260.141   5
   0   0  14 8733.28 817.696   5
   0   0  15-257.895 358.492   5
   0   0  16 7308.41 554.025  10
   0   0  17-92.0252 211.723  10
   0   0  18 4803.62 463.938  10
   0   0  19-243.587 216.531  10
   0   0  20 42032.7 1225.83  10
   0   0  21-199.410 179.978  10
   0   0  22 12530.3 554.912  10
   0  -1   0 12.4669 77.9761   1
   0   1   0 129.557 60.6837  22
   0   1  -1 3272.06 285.531  22
   0  -1   1 3612.92 307.469   1
   0   1   1 3210.42 199.768   1
   0   1   1 3164.88 243.849  23
   0   1   2 12614.2 562.910  23
   0  -1   2 11990.4 610.182   1
   0  -1  -2 11961.9 551.686  23
   0   1   3 45945.6 1275.12  23
   0  -1   3 45204.8 1273.96   1
   0  -1   3 44344.1 1571.36   2
   0  -1  -3 47281.9 1276.60  23
   0   1  -4 100207. 2378.37  22
   0  -1  -4 98810.5 2114.90  23
   0  -1   4 97259.9 1996.65   1
   0   1   4 99991.4 2147.05  23
   0   1  -5 14115.2 1023.09  23
   0  -1  -5 14193.8 908.940  23
   0  -1   5 15345.8 1117.87   2
   0  -1   5 14023.3 817.666   1
   0   1  -5 15450.3 1048.84  22
   0   1   5 16013.6 982.785  23
   0  -1  -6 27202.3 1287.06  22
   0   1  -6 24745.4 1089.03   3
   0  -1  -6 29139.3 1435.58  23
   0   1   6 27697.2 748.882   5
   0   1  -6 27900.9 1514.41  23
   0   1  -6 26090.9 1460.70  22
   0   1   6 26041.2 1360.72  23
   0  -1   6 26483.3 1146.88   1
   0  -1   6 26655.6 807.394   5
   0  -1  -6 28758.7 1544.28   2
   0  -1  -7 1505.06 379.554  23
   0   1   7 1346.49 242.353   5
   0   1   7 1502.22 449.520  23
   0  -1   7 1590.67 282.426   5
   0  -1  -7 1141.80 304.233  22
   0   1  -7 1538.54 442.572  22
   0   1  -7 1446.88 311.828   3
   0  -1  -7 1090.65 399.883   2
   0   1   8 37252.6 1052.21   5
   0   1   8 38523.4 754.196   9
   0  -1   8 36703.0 1135.93   5
   0   1   9 122.404 109.923   7
   0  -1   9 356.026 122.595   7
   0   1   9 96.9516 97.7953   9
   0   1   9 350.591 208.337   5
   0  -1   9 94.4259 220.866   5
   0  -1  10 134980. 2483.44   5
   0   1  10 139730. 2377.86   5
   0   1  11 1197.28 303.276   5
   0  -1  11 836.130 279.055   5
   0   1  11 973.359 175.169   7
   0  -1  12 74620.7 2107.45   5
   0   1  12 81225.0 2094.55   5
   0  -1 -13 28046.8 1288.68  24
   0  -1  13 24572.9 1289.62   5
   0   1  13 25602.6 1266.73   5
   0  -1 -14-127.355 222.589  24
   0   1  14-11.2129 269.997   5
   0  -1  14-418.964 355.883   5
   0   1  15 31897.1 1545.58   5
   0  -1  16 4187.39 442.124  10
   0   1  16 4866.36 640.572   5
   0   1  16 3853.08 415.688  10
   0  -1  17 25215.1 1041.13  10
   0   1  17 24500.6 1018.86  10
   0   1  18 472.425 207.394  10
   0  -1  18 307.781 205.131  10
   0  -1  19 4897.04 473.548  10
   0   1  19 5181.18 479.515  10
   0   1  20 6648.02 503.795  10
   0  -1  20 7350.55 534.218  10
   0   1  21 2976.98 342.144  20
   0   1  21 3692.55 353.379  10
   0  -1  21 2995.55 327.436  10
   0  -1  22 1963.99 245.759  10
   0   1  22 2126.75 248.201  10
   0  -2   0 51165.7 1292.31   1
   0   2   0 51672.1 952.099  22
   0   2   1 72.1246 151.326   1
   0   2   1 1.47183 175.323  23
   0   2  -1 32.2968 150.382  22
   0   2   1 76.9662 59.0948  22
   0  -2   1 53.5962 169.341   1
   0  -2  -1 106.971 65.7330  22
   0  -2  -1-35.3852 136.193   1
   0  -2  -1 92.4569 153.320  23
   0   2   2 300889. 3173.21  23
   0  -2   2 303549. 3714.90   1
   0  -2  -2 303263. 3189.84  23
   0   2   3 230306. 3038.31  23
   0  -2   3 226237. 3443.38   1
   0   2  -3 229074. 3495.80  22
   0  -2  -3 226394. 3014.95  23
   0  -2  -4 216168. 3253.22  23
   0   2   4 216405. 3273.38  23
   0  -2   4 208926. 3485.87   1
   0   2  -4 213520. 3736.92  22
   0  -2   4 205194. 4183.50   2
   0   2  -5 291137. 4729.14  22
   0  -2   5 285390. 2604.22   5
   0  -2  -5 282974. 3237.90  22
   0  -2  -5 284617. 4135.84  23
   0  -2   5 282918. 5257.84   2
   0  -2   5 280471. 4203.76   1
   0   2  -5 273144. 4638.64  23
   0   2   5 288109. 4206.93  23
   0  -2   6 648.736 231.199   5
   0  -2   6 302.792 249.686   1
   0  -2  -6 671.421 297.967  23
   0   2   6 217.322 316.863  23
   0   2  -6 912.738 340.829  22
   0   2  -6 508.888 362.744  23
   0  -2  -6 858.869 267.637  22
   0  -2   6 960.132 485.037   2
   0   2   6 799.639 172.585   5
   0  -2   7 36680.8 1105.46   5
   0   2  -7 35543.1 1560.56   3
   0  -2  -7 35181.3 1440.31  22
   0  -2   7 37188.8 2105.23   2
   0   2   7 37762.6 963.665   5
   0   2   7 36151.4 1768.54  23
   0   2  -7 38809.5 841.211  25
   0   2   8 841.262 212.925   5
   0   2  -8 947.580 175.024  25
   0  -2   8 727.300 264.156   5
   0   2   8 784.463 147.103   9
   0   2   9 7829.85 539.760   5
   0  -2   9 8295.30 625.634   5
   0   2   9 7483.92 388.334   9
   0   2  10 30216.6 804.084   9
   0   2  10 28224.4 1060.73   5
   0  -2  10 29069.1 1205.04   5
   0   2  11 1892.98 345.343   5
   0   2  11 2385.84 250.862   9
   0  -2  11 2293.82 413.300   5
   0   2  11 2547.06 265.128   7
   0  -2  12 18943.9 1103.47   5
   0   2  12 20155.8 1044.07   5
   0   2  12 21189.4 757.169   9
   0   2  13 26210.1 1260.92   5
   0  -2 -13 28465.3 1367.22  24
   0   2  14 21511.6 1211.78   5
   0  -2 -14 22484.2 1257.72  24
   0  -2 -15 5926.83 698.757  24
   0   2  15 7345.07 759.349   5
   0   2  16 2381.00 333.076  10
   0   2  16 3188.56 544.305   5
   0  -2  16 3077.76 387.684  10
   0  -2 -16 2793.28 489.958  24
   0  -2  17 4287.28 474.442  10
   0   2  17 4396.26 440.696  10
   0   2  18 16992.8 827.077  10
   0  -2  18 16597.9 844.582  10
   0  -2  19 7327.45 564.374  10
   0   2  19 6765.74 522.921  10
   0  -2  20 18377.9 816.226  10
   0   2  20 18340.7 798.467  10
   0  -2  21 2976.40 326.820  10
   0   2  21 3103.72 316.099  10
   0   2  22 1895.12 251.479  20
   0  -2  22 1897.14 229.101  10
   0   3   0-141.298 157.010  22
   0  -3   0 121.579 244.634   1
   0   3   1 495.088 253.648  23
   0   3   1 462.245 125.654  22
   0  -3  -1 443.194 202.696   1
   0  -3   1 356.689 264.572   1
   0   3  -1 436.243 235.057  22
   0   3  -2 4118.83 502.994  22
   0   3   2 3725.91 446.833  23
   0  -3  -2 4254.09 473.193  23
   0  -3   2 3444.11 515.608   1
   0  -3   3 38565.9 1629.58   1
   0   3  -3 38510.0 1561.61  22
   0   3   3 37774.9 1394.44  23
   0  -3  -3 43132.8 1491.90  23
   0   3  -4 69916.6 2272.58  22
   0  -3  -4 67307.2 1984.48  23
   0  -3  -4 63681.4 850.688  22
   0   3   4 68325.3 1160.53  27
   0   3   4 67131.2 1984.25  23
   0   3   4 64644.3 1098.14   3
   0  -3   4 70468.7 2284.03   1
   0   3   5 85482.7 2399.56  23
   0   3   5 82037.1 1345.55  27
   0  -3  -5 85030.4 2369.71  23
   0  -3   5 80648.0 2524.75   1
   0  -3  -5 83399.9 1281.33  22
   0  -3   5 80942.2 3054.84   2
   0  -3  -5 84422.6 1345.30  22
   0   3   5 85710.2 1250.44   5
   0   3  -5 84195.3 2687.82  22
   0   3   6 47515.2 1921.23  23
   0   3  -6 47135.0 928.384  25
   0  -3   6 47893.5 2016.62   1
   0  -3   6 48009.1 957.833   6
   0   3   6 47437.9 1012.74   5
   0  -3   6 48614.1 2471.68   2
   0  -3  -6 46422.6 1896.88  23
   0   3   7 8882.47 490.664   5
   0  -3   7 8320.14 417.282   6
   0   3  -7 8855.70 438.021  25
   0   3  -8 1197.02 199.839  25
   0   3   8 1692.83 211.489   9
   0   3   8 1564.45 256.927   5
   0   3   9 1261.85 194.294   9
   0   3   9 783.574 222.961   5
   0   3  10 29194.0 837.506   9
   0   3  10 29388.7 1089.93   5
   0   3  11 29.8153 128.944   9
   0   3  11 65.3976 190.886   5
   0   3  12 27443.1 877.969   9
   0   3  12 26372.4 1178.80   5
   0   3  12 26501.9 849.638   7
   0   3  13 1357.60 326.836   5
   0   3  13 1434.58 243.011   9
   0   3  14 15466.6 1008.73   5
   0  -3 -14 15582.1 1094.03  24
   0   3  15 15355.8 1052.29   5
   0  -3 -15 16133.8 1112.22  24
   0  -3 -16 5460.68 692.172  24
   0  -3  16 4498.05 454.280  10
   0   3  16 4017.73 405.636  10
   0   3  17-88.4562 157.890  10
   0  -3  17 34.2314 198.622  10
   0   3  18 17545.4 844.646  10
   0  -3  18 16847.0 844.610  10
   0   3  19 37205.8 1162.82  10
   0  -3  19 32852.9 1128.67  10
   0   3  20 44040.6 1182.50  10
   0  -3  20 42738.9 1214.20  10
   0  -3  21 24.0252 149.035  10
   0   3  22 10360.8 514.903  20
   0  -3  22 10542.3 490.178  10
   0   4   0 67693.8 1538.51  22
   0   4   0 68022.8 2065.44  23
   0  -4   0 67189.9 2056.75   1
   0  -4   1 17684.9 1144.90   1
   0   4   1 16651.1 1035.40  23
   0   4   1 17818.7 534.236  25
   0   4   1 17087.0 642.015  22
   0   4  -1 15841.6 884.178  22
   0   4   2 26452.4 662.945  25
   0  -4   2 26342.8 712.026   6
   0   4   2 26214.7 734.794  27
   0   4  -2 24772.7 1230.69  22
   0  -4   2 26297.4 1432.01   1
   0   4   2 22292.8 550.370  22
   0   4   2 25855.9 1274.55  23
   0   4  -3 206445. 3828.93  22
   0   4   3 207228. 1898.55  25
   0  -4   3 214448. 4225.00   1
   0   4   3 205078. 2115.11  27
   0  -4  -3 212960. 3714.44  23
   0  -4   3 202891. 2024.11   6
   0   4  -3 204714. 1889.91  25
   0   4   3 204062. 3634.32  23
   0   4   4 28043.1 831.488  27
   0   4   4 28957.4 1438.88  23
   0  -4  -4 28294.6 1416.87  23
   0   4  -4 27304.9 1519.04  22
   0  -4   4 27088.1 1560.41   1
   0   4  -4 27407.1 719.631  25
   0  -4   4 27717.6 773.996   6
   0   4   5 197321. 2267.63  27
   0  -4  -5 202157. 3956.41  23
   0   4  -5 197276. 1981.29  25
   0  -4   5 197664. 2121.87   6
   0   4   5 199869. 3908.52  23
   0   4  -6 128377. 1659.63  25
   0  -4   6 128297. 1751.46   6
   0   4   6 125351. 1736.21   5
   0   4  -7 29949.6 842.155  25
   0  -4   7 30014.2 873.535   6
   0   4   7 28277.8 886.288   5
   0   4   8 480.788 209.174   5
   0   4   8-72.5057 130.718   9
   0   4   9 8137.38 458.034   9
   0   4   9 9119.71 587.394   5
   0   4  10 132.296 198.297   5
   0   4  10 90.9691 133.498   9
   0   4  11 32400.0 969.498   9
   0   4  11 33111.8 1248.16   5
   0   4  12 70512.4 1899.98   5
   0   4  12 67411.7 1443.56   9
   0   4  13 7943.66 698.580   5
   0   4  13 7279.51 504.487   9
   0   4  14 60621.0 1457.02   9
   0  -4 -14 60840.6 2156.34  24
   0  -4 -15 9377.92 903.875  24
   0  -4  15 8324.21 594.066  10
   0  -4  16 4850.45 489.385  10
   0  -4 -16 4140.51 613.061  24
   0  -4  17 32296.4 1169.26  10
   0  -4  18 30869.9 1126.78  10
   0  -4  19 4265.02 420.874  10
   0  -4  20 142.235 174.444  10
   0  -4  21 4559.43 367.096  10
   0   4  22 2149.25 268.661  20
   0  -4  22 1877.55 225.841  10
   0   5   0 173.708 129.481  25
   0  -5   0-123.360 172.455   6
   0   5   0-135.737 232.656  23
   0   5   0-17.3974 165.533  22
   0   5   0 3.17169 143.325  27
   0   5   1 3487.73 316.272  27
   0  -5   1 3810.88 328.863   6
   0   5   1 3158.95 553.258  23
   0   5   1 3569.00 342.581  22
   0   5  -1 3738.94 300.490  25
   0  -5  -1 3474.27 295.798   6
   0   5  -1 3615.32 478.229  22
   0   5  -1 3475.80 297.470  27
   0   5   2 41855.3 1046.58  27
   0  -5  -2 44827.3 1019.61  26
   0  -5  -2 42877.5 962.172   6
   0  -5   2 42525.0 1023.99   6
   0   5  -2 42515.0 950.847  25
   0   5  -2 39942.1 1669.20  22
   0   5   2 43693.4 1840.51  23
   0   5  -2 41659.4 919.444  27
   0   5   2 39540.9 848.847  22
   0  -5  -3 54227.2 1071.52   6
   0  -5   3 53817.2 1170.74   6
   0   5  -3 52772.2 2075.62  22
   0   5   3 53094.1 2059.53  23
   0   5   3 52702.9 1199.19  27
   0   5  -3 50780.5 1063.20  25
   0   5   4 81678.3 1548.96  27
   0  -5  -4 84591.6 1327.69   6
   0  -5   4 79869.2 1472.35   6
   0   5  -4 83373.2 1391.07  25
   0   5   4 82788.6 2631.22  23
   0   5   4 84942.7 1389.55  25
   0   5   5 178445. 2367.17  27
   0   5  -5 184989. 2123.11  25
   0  -5   5 181532. 2259.04   6
   0   5   6 43628.2 1240.19  27
   0   5   6 46426.3 1125.24   5
   0  -5   6 46325.4 1164.20   6
   0  -5   7 79236.4 1561.25   6
   0   5   7 79890.5 1545.62   5
   0   5  -7 81941.2 1496.87  25
   0   5   8 16.2218 161.095   5
   0   5   9-42.6048 189.739   5
   0   5   9 17.6891 136.150   9
   0   5  10 14394.1 791.721   5
   0   5  10 14734.6 672.723   9
   0   5  11 12162.4 776.833   5
   0   5  11 11062.9 607.610   9
   0   5  12 761.649 223.238   9
   0  -5 -13 29980.4 1546.11  24
   0   5  13 31111.2 1061.74   9
   0   5  14 305.221 159.500   9
   0  -5 -14 1114.22 376.777  24
   0  -5  15 114484. 2144.05  10
   0  -5 -15 112479. 3072.16  24
   0  -5  16 10837.4 684.963  10
   0  -5  17 1060.15 251.158  10
   0  -5  18 2070.09 352.784  10
   0  -5  19 5353.99 466.163  10
   0  -5  20 231.945 180.032  10
   0  -5  21 3493.29 317.076  10
   0  -5  22 1113.25 172.057  10
   0   5  22 1394.95 212.337  20
   0  -6   0 219719. 2227.19  26
   0   6   0 217436. 2336.84  25
   0  -6   0 208553. 2423.40   6
   0   6   0 211985. 2446.13  27
   0  -6   1 295.476 177.475   6
   0  -6  -1 58.4486 168.340   6
   0   6  -1 44.8414 157.437  25
   0   6  -1 333.900 256.603  22
   0   6  -1 3.07256 147.403  27
   0  -6  -1 39.4933 137.746  26
   0   6   1-122.072 178.751  27
   0   6   2 161843. 2234.66  27
   0   6  -2 157662. 1990.62  27
   0  -6   2 158692. 2166.85   6
   0  -6  -2 165570. 2148.10  26
   0   6  -2 158887. 2042.11  25
   0   6  -2 151842. 3476.67  22
   0  -6  -2 159554. 2096.97   6
   0   6   3 45491.2 1230.63  27
   0  -6  -3 46190.2 1216.88  26
   0  -6  -3 47478.1 1142.26   6
   0   6  -3 47482.7 1138.85  25
   0   6   3 46634.0 1118.64  25
   0  -6   3 45251.0 1198.89   6
   0  -6  -4 60890.7 1469.98  26
   0   6   4 61763.6 1290.12  25
   0   6   4 58838.4 1443.78  27
   0  -6   4 59327.0 1396.25   6
   0   6  -4 61889.6 1316.29  25
   0  -6  -4 61348.9 1301.95   6
   0  -6  -5 52020.0 1202.03   6
   0  -6   5 51415.7 1326.96   6
   0   6  -5 47641.8 1184.09  25
   0   6   5 52648.7 1412.33  27
   0  -6   6 39678.7 1180.61   6
   0   6  -6 41467.9 1124.81  25
   0  -6   7 29819.2 1046.83   6
   0   6  -7 31768.0 1002.66  25
   0   6   7 30032.1 1017.49   5
   0  -6   8 73184.0 1679.43   6
   0   6   8 74313.1 1659.25   5
   0   6   9 2722.69 365.439   5
   0   6   9 2473.73 321.740   9
   0   6  10 20058.1 814.823   9
   0   6  11 4551.73 425.936   9
   0   6  12 4811.10 443.285   9
   0  -6 -13 4300.72 670.319  24
   0   6  13 4313.63 429.335   9
   0  -6  14 14510.7 764.964  10
   0   6  14 13746.2 747.948   9
   0  -6 -14 13525.1 1100.55  24
   0   6  14 13510.7 691.867  19
   0  -6 -15 32087.2 1659.17  24
   0   6  15 31207.1 1108.66   9
   0   6  15 31458.2 1070.04  19
   0  -6  15 29716.5 1105.49  10
   0  -6  16 336.042 217.909  10
   0  -6  17 50.8711 200.914  10
   0  -6  18 3178.74 376.283  10
   0  -6  19 11797.8 640.694  10
   0  -6  20 22612.3 802.743  10
   0  -6  21 7334.75 416.376  10
   0   7   0-31.6279 169.101  25
   0   7   0 304.203 187.891  27
   0  -7   0-159.204 189.156   6
   0   7   1 16490.5 728.356  25
   0  -7   1 14469.3 734.187   6
   0  -7  -1 14312.8 716.993   6
   0   7   1 14606.2 739.944  27
   0   7  -1 14090.9 688.281  27
   0   7  -1 15029.7 702.575  25
   0  -7   2 15197.3 768.779   6
   0   7  -2 15190.3 689.689  27
   0   7   2 14282.2 748.797  27
   0  -7  -2 14933.6 716.730  26
   0   7  -2 14276.1 693.091  25
   0  -7  -2 14932.4 729.246   6
   0   7   2 15527.4 711.167  25
   0  -7   3 9039.51 614.892   6
   0   7   3 8363.65 532.859  25
   0   7  -3 8402.21 548.524  25
   0   7   3 9705.51 637.125  27
   0  -7  -3 9573.09 610.648  26
   0  -7  -3 8716.68 575.001   6
   0  -7   4 19191.3 883.828   6
   0  -7  -4 18380.0 803.959   6
   0   7   4 18519.9 902.002  27
   0   7  -4 20371.3 832.008  25
   0  -7  -4 18244.1 874.914  26
   0   7   4 18112.5 790.061  25
   0   7  -5 27981.2 988.715  25
   0   7   5 28157.8 1130.13  27
   0  -7  -5 29804.9 1023.06   6
   0  -7   5 27389.7 1068.05   6
   0  -7  -5 29340.8 1145.34  26
   0   7   6-60.4998 202.145  27
   0  -7  -6 30.0079 204.183  26
   0   7  -6 46.0426 174.015  25
   0  -7   6 120.425 193.911   6
   0  -7   7 8125.09 604.500   6
   0   7   7 7701.64 548.951   5
   0   7  -7 8465.93 568.167  25
   0  -7   8 78933.1 1873.44   6
   0   7   9 12997.3 687.674   9
   0   7  10 53191.0 1393.00   9
   0   7  11 9112.11 595.281   9
   0  -7 -12 60907.5 2273.16  24
   0   7  12 61457.2 1568.21   9
   0  -7 -13 7002.55 809.317  24
   0   7  13 6347.67 521.176   9
   0  -7  13 6939.57 532.522  10
   0   7  13 6685.03 501.333  19
   0   7  14-393.307 211.733  19
   0  -7  14 0.49430 160.660  10
   0   7  14 271.944 159.091   9
   0  -7 -14 397.914 322.356  24
   0  -7 -14 181.568 233.578  26
   0  -7  15 517.643 245.382  10
   0   7  15 664.574 235.458   9
   0   7  16 12771.5 687.835  19
   0  -7  16 11247.3 689.746  10
   0  -7  17 5004.75 469.907  10
   0  -7  18 17820.3 793.774  10
   0  -7  19 6107.77 454.678  10
   0  -7  20 4214.25 350.011  10
   0  -7  21 342.101 133.418  10
   0  -8   0 80416.5 1841.37   6
   0   8   0 80101.6 1714.10  25
   0   8   0 79811.5 1792.94  27
   0   8  -1 1191.75 269.472  27
   0  -8  -1 2046.02 335.768   6
   0   8  -1 1599.43 310.431  25
   0   8   1 1312.99 288.181  25
   0  -8   1 1665.85 339.272   6
   0   8   1 1769.60 329.112  27
   0   8  -2 14802.7 751.820  25
   0   8   2 12787.5 710.877  25
   0   8   2 13767.8 797.857  27
   0  -8  -2 13468.3 765.229   6
   0  -8   2 13411.9 800.000   6
   0   8  -3 778.482 235.693  25
   0   8   3 294.689 192.912  25
   0  -8  -3 268.020 179.008  26
   0  -8  -3 420.921 193.635   6
   0  -8   3 639.910 278.349   6
   0   8   3 569.141 239.407  27
   0   8  -4 6290.77 516.919  25
   0  -8   4 6230.41 562.874   6
   0  -8  -4 6624.23 546.420   6
   0   8   4 7221.33 631.608  27
   0  -8  -4 6290.17 570.451  26
   0   8  -5 1250.18 272.125  25
   0  -8   5 716.165 262.926   6
   0   8   5 1103.77 281.678  27
   0  -8  -5 1224.29 279.715  26
   0  -8  -5 1087.88 247.064   6
   0  -8   6 14083.5 844.379   6
   0  -8  -6 13532.6 866.562  26
   0   8  -6 13530.2 759.825  25
   0  -8  -7 10040.7 785.228  26
   0  -8   7 9970.29 715.804   6
   0  -8   8 29640.6 1233.38   6
   0  -8  -8 30525.9 1405.97  26
   0   8   9 5840.06 496.326   9
   0  -8  -9 5322.50 638.647  26
   0  -8 -10 23686.7 1339.22  26
   0   8  10 23997.0 984.611   9
   0  -8 -11 10463.2 978.801  24
   0   8  11 10295.1 671.695   9
   0  -8 -11 9159.18 854.343  26
   0  -8  12 12270.6 687.666  10
   0   8  12 10862.1 691.009   9
   0   8  12 11165.0 650.353  19
   0  -8 -12 10103.3 964.154  24
   0  -8 -12 11915.5 1006.27  26
   0  -8 -13 1783.39 474.685  24
   0   8  13 1557.89 287.020  19
   0  -8 -13 1428.19 414.895  26
   0  -8  13 951.924 220.801  10
   0   8  13 1580.13 293.338   9
   0  -8  14 5471.58 482.403  10
   0   8  14 5169.59 457.806  19
   0   8  14 4901.30 467.909   9
   0  -8  15 16011.5 800.318  10
   0   8  15 15468.0 778.016  19
   0  -8  16 30189.2 1071.92  10
   0   8  16 31048.9 1055.69  19
   0  -8  17 3281.23 380.775  10
   0   8  17 3131.48 343.930  19
   0  -8  18 8197.79 521.611  10
   0  -8  19 2184.33 279.728  10
   0  -8  20 403.452 152.189  10
   0  -9   0 58.7030 225.772   6
   0   9   0 222.322 201.924  27
   0   9   0 367.910 225.295  25
   0  -9   1 141052. 2667.42   6
   0   9   1 144078. 2637.39  27
   0   9   1 140301. 2472.76  25
   0   9  -1 143769. 2509.32  25
   0  -9  -1 140928. 2614.85   6
   0   9  -2 294.293 207.336  25
   0   9   2-80.5793 195.480  27
   0  -9  -2 493.887 237.195   6
   0  -9   2 83.9512 241.454   6
   0   9   2 613.925 281.160  25
   0   9   3 5982.85 587.999  27
   0   9  -3 6701.46 565.907  25
   0  -9   3 6391.99 620.961   6
   0  -9  -3 7246.30 614.045   6
   0   9   3 7212.71 582.806  25
   0  -9   4 2315.82 417.301   6
   0   9  -4 2442.59 388.498  25
   0   9   4 2453.89 412.107  27
   0  -9  -4 2155.66 367.470   6
   0   9  -5 8829.67 638.452  25
   0  -9   5 7312.96 651.913   6
   0   9   5 7688.32 687.991  27
   0   9  -6 879.715 278.612  25
   0  -9  -6 696.282 257.284  26
   0  -9   6 537.991 242.441   6
   0  -9  -7 20114.2 1143.20  26
   0  -9   7 21665.8 1114.73   6
   0  -9  -8 558.036 272.445  26
   0  -9   8 353.862 186.298   6
   0  -9  -8 719.651 294.099  24
   0   9   9-192.906 233.230   9
   0  -9  -9-296.966 296.122  26
   0  -9  -9 259.568 294.542  24
   0  -9 -10 1910.71 428.914  26
   0  -9 -10 2747.10 551.388  24
   0   9  10 1877.04 323.539   9
   0   9  11 2564.78 367.868   9
   0  -9  11 2588.71 331.825  10
   0  -9 -11 2431.47 509.456  26
   0  -9 -11 1963.39 483.341  24
   0   9  11 2521.28 338.644  19
   0  -9  12 6546.72 515.252  10
   0   9  12 6207.75 538.166   9
   0  -9 -12 6602.30 769.039  26
   0   9  12 6102.14 496.399  19
   0  -9 -12 6664.96 782.808  24
   0  -9  13 862.551 218.985  10
   0   9  13 1181.29 255.342  19
   0   9  13 1246.25 266.710   9
   0   9  14 2136.27 335.204  19
   0  -9  14 2162.92 325.920  10
   0   9  15 3996.47 425.000  19
   0  -9  15 3794.99 398.089  10
   0   9  16 3704.69 384.093  19
   0  -9  16 3949.78 413.605  10
   0   9  17 19701.6 775.046  19
   0  -9  17 19142.1 782.278  10
   0   9  18 3872.97 323.086  19
   0  -9  18 3745.94 345.774  10
   0  -9  19 16562.1 612.123  10
   0 -10   0 32053.2 1358.82   6
   0  10   0 31754.7 1280.79  25
   0  10  -1 17731.7 960.290  25
   0 -10   1 17204.4 999.550   6
   0  10   1 17234.9 974.680  27
   0  10   1 15965.6 917.415  25
   0 -10  -1 18234.1 1028.60   6
   0  10   2 8055.98 640.059  25
   0 -10   2 8930.75 741.459   6
   0  10  -2 9048.39 681.484  25
   0 -10  -2 9442.23 747.296   6
   0  10   2 8887.94 742.115  27
   0 -10   3 94950.6 2363.94   6
   0  10   3 92590.6 2371.85  27
   0  10  -3 96474.0 2192.71  25
   0 -10  -3 97524.3 2341.47   6
   0  10  -4 65.8700 199.416  25
   0  10   4 420.014 285.213  27
   0 -10   4 504.018 278.650   6
   0 -10  -4 354.392 228.169   6
   0  10  -5 50667.4 1599.63  25
   0 -10   5 47902.3 1711.28   6
   0 -10   6 3647.49 507.722   6
   0  10  -6 4062.74 479.123  25
   0 -10   7 773.273 275.551   6
   0 -10   8 3698.45 521.935   6
   0 -10   9 21401.5 959.596  14
   0  10   9 22470.8 1007.62   9
   0  10   9 23486.3 927.243  19
   0 -10   9 21273.7 880.126  10
   0  10  10 449.398 218.398   9
   0 -10  10 96.7532 190.365  14
   0  10  10 159.202 156.841  19
   0 -10  10 33.2330 140.160  10
   0 -10  11 53319.4 1424.72  10
   0  10  11 56074.8 1573.68   9
   0  10  11 52554.8 1442.04  19
   0  10  12 15892.8 837.824   9
   0 -10  12 14620.6 758.271  10
   0  10  12 13550.9 743.342  19
   0  10  13 15292.4 779.430  19
   0 -10  13 15654.8 780.316  10
   0 -10  14 1370.97 245.720  10
   0  10  14 1078.96 247.471  19
   0 -10  15 7500.35 525.764  10
   0  10  15 8270.34 556.974  19
   0 -10  16 10682.5 591.579  10
   0  10  16 9958.46 572.023  19
   0  10  17 25241.2 824.178  19
   0 -10  17 25513.2 835.767  10
   0 -10  18 614.921 159.639  10
   0 -10  19 15739.1 507.789  10
   0 -11   0 172.345 238.027   6
   0  11   0 367.962 224.839  25
   0  11  -1 16232.5 969.759  25
   0 -11  -1 13806.7 940.122   6
   0 -11   1 14532.2 970.865   6
   0  11   1 15841.6 942.022  25
   0 -11   2 72736.2 2157.37   6
   0 -11  -2 70345.3 2108.07   6
   0  11   2 71532.3 2102.93  27
   0  11  -2 71430.5 1996.40  25
   0 -11  -3 1502.16 336.599   6
   0  11  -3 1644.22 339.326  25
   0 -11   3 969.675 293.209   6
   0  11  -4 70991.3 1967.90  25
   0 -11  -4 75099.2 2152.27   6
   0 -11   4 68825.0 2126.78   6
   0 -11   5 80275.4 2302.12   6
   0  11  -5 78766.8 2056.07  25
   0 -11   6 14419.1 1000.44   6
   0 -11  -7 48138.0 1428.75  28
   0 -11   7 46966.3 1450.44  14
   0 -11   7 46132.8 1743.94   6
   0  11   7 49517.1 1348.05  19
   0  11   8 15146.3 841.089   9
   0 -11   8 15030.5 844.077  14
   0 -11   8 13825.0 969.933   6
   0 -11  -8 14495.8 798.068  28
   0  11   8 14629.2 755.602  19
   0  11   9 28347.7 1136.81   9
   0 -11   9 26306.0 1092.64  14
   0 -11   9 29752.0 1060.19  10
   0  11   9 26618.2 1020.70  19
   0 -11  10 1559.35 294.865  14
   0  11  10 1738.08 319.620   9
   0  11  10 1841.06 301.160  19
   0 -11  10 1638.13 295.159  10
   0  11  11 3622.05 404.233  19
   0 -11  11 3427.91 372.663  10
   0  11  12 2019.32 307.098  12
   0  11  12 1998.76 325.753  19
   0 -11  12 1571.47 279.986  10
   0  11  13 21061.1 892.646  19
   0  11  13 21874.7 865.493  12
   0 -11  13 20082.1 842.772  10
   0 -11  14 838.727 211.951  10
   0  11  14 1466.06 272.323  19
   0 -11  15 18948.9 753.548  10
   0  11  15 17186.0 747.921  19
   0 -11  16 3052.53 305.205  10
   0  11  16 2061.30 275.346  19
   0 -11  17 345.931 142.909  10
   0 -12   0 9262.94 808.517   6
   0  12   0 9858.78 785.257  25
   0 -12  -1 12429.9 756.280  28
   0 -12  -1 13826.5 972.420   6
   0 -12   1 12670.5 946.068   6
   0  12  -1 13979.6 917.697  25
   0 -12   2 1646.53 309.405  14
   0 -12  -2 1258.01 333.231   6
   0 -12   2 2013.46 344.543  28
   0 -12   2 1526.31 359.273   6
   0  12  -2 1916.91 403.029  25
   0 -12  -2 1865.42 343.611  28
   0 -12  -3 25032.5 1297.11   6
   0  12  -3 26861.9 1264.03  25
   0 -12   3 27115.7 1072.28  28
   0 -12   3 26455.1 1365.25   6
   0 -12  -3 25822.7 1072.22  28
   0 -12   3 27510.8 1114.69  14
   0 -12   4 51.4681 185.935  14
   0 -12   4-63.8607 208.631  28
   0  12  -4 93.2383 211.312  25
   0 -12   4 46.1747 219.398   6
   0 -12  -4-229.345 217.799  28
   0 -12   5 3832.20 447.281  14
   0 -12  -5 4075.19 442.784  28
   0  12   5 4689.00 485.019  17
   0 -12   5 4115.41 548.103   6
   0  12   5 4509.09 438.130  19
   0 -12   5 4629.44 439.693  28
   0  12   6 2612.59 329.321  19
   0 -12   6 2591.21 370.202  14
   0 -12   6 2272.40 441.416   6
   0  12   6 2117.49 314.836  17
   0 -12  -6 2315.06 374.080  28
   0  12   7 6095.97 500.353  19
   0 -12  -7 6555.77 574.440  28
   0  12   7 5388.66 527.169   9
   0 -12   7 5808.68 542.623  14
   0 -12   8 27305.6 995.319  10
   0  12   8 26744.6 1027.97  19
   0 -12   8 26348.8 1117.27  14
   0  12   8 26053.9 1108.48   9
   0 -12  -8 24450.5 1036.07  28
   0 -12   9 1593.25 268.787  10
   0 -12   9 1537.88 322.557  14
   0  12   9 1246.15 265.434  19
   0  12   9 1790.91 315.571   9
   0  12  10 9405.53 618.816  19
   0  12  10 10078.2 631.736  12
   0 -12  10 9689.01 596.815  10
   0 -12  11 6576.61 492.083  10
   0  12  11 6211.53 503.014  12
   0  12  11 5847.99 504.499  19
   0 -12  12 240.181 163.960  10
   0  12  12-306.927 226.607  12
   0  12  12-56.2455 209.092  19
   0  12  13 20455.5 844.343  19
   0  12  13 21799.0 823.215  12
   0 -12  13 21642.6 818.629  10
   0 -12  14 5303.64 391.486  10
   0 -12  15 11624.6 527.449  10
   0 -12  16 2621.53 246.054  10
   0 -13   0-290.726 251.557  28
   0 -13   0 194.025 180.422  14
   0  13   1 17308.6 783.971  12
   0 -13  -1 18135.9 924.076  28
   0 -13   1 18090.4 923.415  28
   0 -13   1 16993.4 892.664  14
   0 -13  -1 16708.8 868.358  14
   0  13   2 4855.69 441.107  12
   0 -13   2 4869.18 497.324  14
   0 -13  -2 5080.91 510.561  28
   0 -13   2 4161.91 451.079  28
   0 -13  -3 66274.0 1744.25  28
   0  13   3 67762.8 1580.05  12
   0 -13   3 63050.0 1719.65  14
   0 -13   3 66221.4 1686.68  28
   0 -13   4 6531.78 547.240  28
   0 -13   4 6280.64 572.175  14
   0 -13  -4 5368.09 538.068  28
   0  13   4 6825.93 581.425  17
   0  13   4 6545.08 519.907  12
   0  13   5 7475.91 593.972  17
   0 -13   5 6999.02 605.887  14
   0  13   5 6632.19 538.208  12
   0 -13   5 7856.07 584.252  28
   0 -13  -5 7667.73 610.530  28
   0  13   6 4047.80 449.107   9
   0  13   6 4136.69 450.299  17
   0 -13  -6 4078.34 463.609  28
   0  13   6 3958.23 417.134  12
   0 -13   6 4152.81 483.400  14
   0 -13   6 4390.40 414.500  28
   0  13   7 2973.62 382.742  12
   0 -13  -7 2664.71 381.172  28
   0 -13   7 1858.44 340.460  14
   0 -13   8 155.362 224.200  14
   0 -13  -8 123.188 173.822  28
   0  13   8 205.894 177.016  12
   0  13   9 1650.38 289.694  12
   0 -13   9 1801.52 276.904  10
   0 -13  -9 1825.08 308.130  28
   0  13  10 89.1519 185.307  12
   0 -13  10 361.519 165.427  10
   0  13  11 17707.0 775.544  12
   0 -13  11 20676.9 781.478  10
   0 -13  12 1973.11 254.937  10
   0  13  12 2074.05 275.479  12
   0  13  13 13208.9 587.680  12
   0 -13  13 13432.1 569.370  10
   0 -13  14 3370.08 266.257  10
   0 -14   0 28672.3 1125.72  28
   0 -14   0 27522.2 1102.23  14
   0 -14   1 5161.40 506.561  28
   0  14   1 4996.99 436.390  12
   0 -14   1 5378.99 524.395  14
   0 -14  -1 5036.43 504.088  28
   0 -14  -2 11469.8 746.313  28
   0 -14   2 10346.2 707.845  14
   0 -14   2 11252.6 718.166  28
   0  14   2 11313.1 647.455  12
   0 -14   3 5158.26 517.785  14
   0 -14   3 4734.92 469.665  28
   0  14   3 5294.55 449.055  12
   0 -14  -3 5079.09 524.228  28
   0  14   3 5347.24 524.051  17
   0  14   4 14502.3 738.077  12
   0 -14   4 14967.8 775.062  28
   0 -14   4 14729.8 846.967  14
   0 -14  -4 15595.9 839.679  28
   0  14   4 14482.6 826.982  17
   0  14   5 2034.61 308.772  12
   0  14   5 2348.49 360.898  17
   0 -14   5 1281.59 316.785  14
   0 -14  -5 2072.11 356.209  28
   0 -14   5 2227.39 315.992  28
   0 -14  -6 5484.43 515.655  28
   0  14   6 6811.65 536.713  17
   0 -14   6 6256.87 555.672  14
   0  14   6 6049.84 495.942  12
   0 -14   6 7306.56 515.492  28
   0 -14   7 1688.62 353.049  14
   0 -14  -7 1657.88 307.434  28
   0  14   7 1295.51 288.488  12
   0 -14  -8 34038.5 1137.69  28
   0  14   8 34160.6 1094.22  12
   0  14   9 4881.78 438.055  12
   0 -14  -9 4382.43 416.959  28
   0  14  10 5362.04 422.149  12
   0  14  11 167.392 169.121  12
   0  14  12 18836.7 670.891  12
   0  14  13 5589.63 332.314  12
   0 -15   0-239.363 243.072  28
   0 -15   0-207.471 209.080  14
   0 -15  -1 22897.6 981.576  28
   0  15   1 23754.1 851.259  12
   0 -15   1 23977.4 981.144  28
   0 -15   1 20789.6 918.547  14
   0  15   2 25557.1 900.960  12
   0 -15  -2 24654.0 1006.79  28
   0 -15   2 24147.4 1002.80  14
   0 -15   2 23941.0 967.119  28
   0  15   2 24889.5 1054.26  17
   0  15   3 5363.23 440.512  12
   0 -15  -3 4533.77 468.771  28
   0  15   3 5092.29 477.773  17
   0 -15   3 4577.94 441.148  28
   0 -15   3 4695.00 468.721  14
   0  15   4 32378.5 1015.82  12
   0 -15   4 33423.5 1073.44  28
   0 -15   4 33334.8 1167.48  14
   0  15   4 34619.6 1163.94  17
   0 -15  -4 33982.2 1156.35  28
   0 -15   5 6990.87 496.668  28
   0  15   5 7389.83 541.750  17
   0 -15  -5 6368.52 512.858  28
   0  15   5 6806.61 489.278  12
   0 -15  -6 7841.28 552.518  28
   0 -15   6 7363.87 474.349  28
   0  15   6 7307.50 498.338  12
   0 -15  -7 2378.57 316.732  28
   0  15   7 2172.35 298.356  12
   0  15   8 3716.45 349.225  12
   0 -15  -8 3649.72 355.044  28
   0  15   9 2859.01 310.605  12
   0 -15  -9 2859.01 298.689  28
   0  15  10 15143.4 606.344  12
   0  15  11 66.6568 133.555  12
   0 -16   0 22524.1 870.629  28
   0  16   0 23758.3 935.651  17
   0  16   1 3243.83 358.849  17
   0 -16   1 2815.36 334.821  28
   0 -16  -1 2878.49 333.783  28
   0 -16   2 12361.8 632.832  28
   0  16   2 13373.2 682.984  17
   0  16   2 12864.1 569.336  12
   0 -16  -2 12898.9 672.433  28
   0  16   3 12546.5 639.643  17
   0 -16  -3 11517.6 627.459  28
   0 -16   3 12480.6 616.885  28
   0  16   3 13015.7 580.959  12
   0 -16   4 2231.83 274.356  28
   0  16   4 2217.74 270.201  12
   0 -16  -4 2181.96 291.815  28
   0  16   4 2324.37 279.206  17
   0  16   5 2013.09 249.248  12
   0 -16   5 2356.29 260.212  28
   0 -16  -5 1899.72 278.981  28
   0  16   6 3357.09 308.884  12
   0 -16  -6 3013.45 321.047  28
   0  16   7 27053.6 786.565  12
   0 -16  -7 28276.2 825.450  28
   0 -16  -8 445.775 140.489  28
   0  16   8 418.271 144.934  12
   0  16   9 22959.0 652.336  12
   0  17   0 84.3319 132.801  17
   0 -17   0-150.062 145.895  28
   0 -17  -1 39809.4 967.685  28
   0  17  -1 37279.4 956.913  17
   0  17   1 37468.0 926.117  17
   0 -17   1 39395.4 939.619  28
   0 -17   2 675.495 178.708  28
   0  17  -2 850.186 175.331  17
   0 -17  -2 645.475 177.607  28
   0  17   2 781.470 163.769  17
   0 -17   3 13560.7 524.163  28
   0 -17  -3 13533.7 560.683  28
   0  17  -3 13792.7 577.572  17
   0  17   3 12821.7 458.906  12
   0 -17  -4 2390.74 256.968  28
   0  17   4 2031.16 205.178  12
   0  17  -4 2112.33 249.831  17
   0  17   5 295.300 120.832  12
   0 -17  -5 159.599 129.784  28
  -1   0  22 14.2635 160.553  10
  -1   0  21 6.47538 157.100  20
  -1   0  21-59.0862 171.588  10
  -1   0  20 4091.93 433.592  10
  -1   0  20 5242.21 464.971  20
  -1   0  19-129.807 220.168  20
  -1   0  19-121.538 205.427  10
  -1   0  18 10455.5 693.405  13
  -1   0  18 10887.4 712.682  10
  -1   0  17-47.4276 183.804  10
  -1   0  17 394.975 286.418  13
  -1   0  16 327.487 207.400  13
  -1   0  16 432.756 202.578  10
  -1   0  16 194.192 302.285   5
  -1   0  15 129.698 250.311   5
  -1   0  14 41292.0 1755.16   5
  -1   0  13-343.432 358.470   5
  -1   0  12 86562.8 2275.20   5
  -1   0  11 143.343 259.112   5
  -1   0  10 38471.2 1337.77   5
  -1   0   9-106.660 215.975   5
  -1   0   8 21125.2 859.404   5
   1   0  -7 489.632 180.907  23
  -1   0   7 73.8531 166.584   5
   1   0  -7-112.297 236.946  22
  -1   0   6 290642. 2653.25   5
   1   0  -6 297035. 3608.34   1
   1   0  -6 287046. 4322.07  23
   1   0  -6 292946. 4446.72  22
  -1   0   6 288839. 4591.81  22
  -1   0   5-99.1669 160.088   5
   1   0  -5-204.394 218.642  23
   1   0  -5-93.4835 209.353  22
  -1   0   5 120.411 209.944  22
   1   0  -5 391.196 299.469   2
   1   0  -4 7058.96 566.889  23
   1   0  -4 6649.11 595.431  22
  -1   0   3 37.1485 187.027  22
   1   0  -3 260.485 198.096  22
  -1   0   2 12478.5 709.031  22
   1   0  -2 13917.7 764.663  22
   1   0  -2 11138.1 841.681   2
   1   0  -1 213.731 224.101   2
   1   0  -1-20.2466 177.437  22
   1   0  -1 171.583 113.541  23
   1   0   0 4325.96 397.893   2
   1   0   0 5208.07 364.086  23
   1   0   0 5508.63 496.049  22
  -1   0   0 5258.41 372.910  23
   1   0   1-26.0574 161.563  23
  -1   0  -1 60.2560 148.578  23
  -1   0  -2 34203.4 1210.99  23
   1   0   2 36534.4 1216.71  23
   1   0   3-61.6538 183.139   3
   1   0   3-54.3328 242.957  23
   1   0   4 4.60708 184.302   3
  -1   0  -4 196.271 244.945  23
   1   0   4 100.107 221.442  23
  -1   0  -5-276.478 198.363  24
   1   0   5-211.444 240.326   3
   1   0   5 529.660 344.475  23
  -1   0  -5 530.269 346.206  23
  -1   0  -6 97416.5 1659.49  24
   1   0   6 96144.1 1477.45   5
  -1   0  -7 270.099 208.334  24
   1   0   7 88.1725 108.036   7
   1   0   7 47.3399 157.866   5
   1   0   7-5.51782 104.231   4
  -1   0  -8 48677.4 1334.19  24
   1   0   8 47544.2 1239.20   5
   1   0   8 50853.2 985.331   7
   1   0   9-90.9732 144.569   7
  -1   0  -9-182.663 220.155  24
   1   0   9 19.8879 165.151   5
   1   0  10 20845.0 719.023   7
  -1   0 -10 20083.7 959.391  24
   1   0  10 19072.0 918.133   5
   1   0  11 182.174 159.263   7
  -1   0 -11 172.541 186.731  24
   1   0  12 13432.2 643.202   7
  -1   0 -12 15015.8 923.173  24
  -1   0 -13 133.055 209.571  24
   1   0  13-1.65759 161.346   7
  -1   1  22 21732.1 724.320  10
  -1  -1  22 21762.9 729.522  10
  -1   1  22 21634.9 710.942  20
  -1  -1  21 2843.14 344.275  10
  -1   1  21 2969.72 345.599  10
  -1   1  21 2631.82 325.349  20
  -1  -1  20 23134.5 921.172  10
  -1   1  20 21493.9 923.812  20
  -1   1  20 23361.2 927.199  10
  -1   1  19 22016.6 952.592  10
  -1  -1  19 20873.7 907.460  20
  -1  -1  19 21104.4 941.081  10
  -1  -1  18 2292.20 358.467  13
  -1  -1  18 1926.86 357.726  10
  -1   1  18 1422.15 304.051  10
  -1  -1  18 1372.24 280.749  20
  -1   1  18 1510.20 310.169  13
  -1   1  17 10015.3 670.752  10
  -1   1  17 11293.6 751.004  13
  -1  -1  17 10055.3 703.124  13
  -1  -1  17 10827.2 702.491  10
  -1   1  16 36410.9 1723.09   5
  -1  -1  16 37530.5 1314.95  13
  -1   1  16 38494.9 1321.95  13
  -1   1  16 37975.5 1249.17  10
  -1  -1  16 37724.5 1273.62  10
  -1  -1  16 39276.3 1833.90   5
  -1   1  15 3853.51 579.921   5
  -1  -1  15 5470.57 729.794   5
  -1   1  14 6163.20 697.068   5
  -1  -1  14 6985.13 759.726   5
  -1  -1  13 3773.47 557.823   5
  -1   1  13 4029.71 556.964   5
  -1   1  12 16128.4 977.967   5
  -1  -1  12 17760.2 1072.29   5
  -1  -1  11 639.655 280.031   5
  -1   1  11 532.694 276.345   5
  -1   1  10 76773.7 1852.92   5
  -1  -1  10 79435.6 1969.95   5
  -1  -1   9 9659.30 666.607   5
  -1   1   9 9331.54 625.869   5
  -1   1   8 71473.2 1551.42   5
  -1  -1   8 69454.9 1574.45   5
  -1   1   7 36633.4 1034.71   5
   1  -1  -7 31609.9 1465.44  23
   1   1  -7 33921.8 1739.06  23
   1  -1  -7 32344.1 1470.93  22
  -1  -1   7 35210.9 1042.49   5
  -1   1   6 34184.3 926.428   5
   1  -1  -6 32088.0 1321.23  23
   1   1  -6 29686.6 1514.16  23
   1   1  -6 34677.1 1420.33   1
   1   1  -6 33538.5 1646.62  22
  -1  -1   6 33920.8 937.082   5
  -1  -1   6 33505.2 1670.19  22
   1  -1  -6 32607.0 1364.61  22
  -1   1   5 28516.8 772.914   5
   1  -1  -5 27978.5 1165.91  22
   1   1  -5 26946.2 1721.80   2
  -1  -1   5 28592.1 772.856   5
   1  -1  -5 27826.4 1078.47  23
  -1  -1   5 27146.3 1405.52  22
   1   1  -5 28139.4 1390.79  22
   1  -1  -5 26767.2 1628.15   2
   1  -1  -4 41267.2 1325.64  22
  -1  -1   4 43452.1 1951.91   2
   1   1  -4 38823.4 1952.29   2
  -1   1   4 43598.2 870.400   5
  -1   1   4 41821.0 1340.34  22
   1   1  -4 41889.0 1582.49  22
   1  -1  -4 43237.6 1123.38  23
  -1  -1   4 42047.8 1584.76  22
  -1  -1   3 313449. 4775.36   2
   1  -1  -3 311573. 3447.99  22
   1  -1  -3 304647. 2261.10  23
  -1   1   3 312516. 3355.50  22
   1   1  -3 313082. 3993.26  22
   1   1  -2 182104. 2899.73  22
  -1   1   2 183636. 2490.60  22
   1  -1  -2 186073. 2572.29  22
  -1  -1   2 183534. 3368.45   2
  -1  -1   1 134161. 2584.44   2
   1   1  -1 131693. 2368.37  22
   1  -1  -1 133097. 2157.16  22
   1   1  -1 125827. 2136.19  23
  -1   1   1 129961. 2119.99  22
  -1   1   0 149190. 1541.71  23
   1   1   0 161270. 2371.99  23
  -1  -1   0 163529. 2510.60   2
  -1  -1   0 161999. 2412.29  23
   1  -1   0 156607. 1548.34  23
  -1   1   0 154429. 2414.00  22
   1   1   0 159502. 2572.49  22
   1   1   1 729.283 229.103  23
  -1   1  -1 581.542 176.552  23
   1  -1   1 638.894 193.038  23
  -1  -1  -1 494.788 217.546  23
   1   1   1 637.791 254.276  22
   1  -1   1 370.250 195.315   3
   1  -1   2 153832. 2445.80  23
  -1  -1  -2 158035. 2678.05  22
   1   1   2 160412. 2756.99  23
  -1   1  -2 154814. 2501.28  23
   1  -1   2 158530. 2675.43   3
  -1  -1  -2 159620. 2756.28  23
   1  -1   3 786582. 6279.80  23
   1  -1   3 750979. 4301.92   2
   1   1   3 786541. 6579.50  23
  -1  -1  -3 755883. 6207.86  22
   1  -1   3 767018. 6138.67   3
  -1  -1  -4 988758. 4794.26  24
   1  -1   4 986119. 4521.02  26
  -1   1  -4 955887. 7974.51  23
   1   1   4 982610. 8077.34  23
   1  -1   4 965742. 7229.94   3
   1  -1   4 977794. 7811.09  23
  -1  -1  -4 993588. 8210.48  23
  -1  -1  -4 995107. 7483.54  22
   1  -1   4 999999. 5516.46   2
   1  -1   5 436503. 5091.82   3
  -1  -1  -5 432037. 3470.63  24
  -1  -1  -5 433368. 5888.09  23
  -1  -1  -5 448706. 4339.64   2
  -1   1  -5 429093. 5858.04  23
   1   1   5 443606. 5836.85  23
   1  -1   5 435775. 5765.18  23
   1   1   5 446341. 4358.99   3
   1  -1   5 428253. 3233.57  26
   1   1   6 307633. 3700.19   3
  -1  -1  -6 298967. 3038.04  24
   1  -1   6 299155. 2836.81  26
  -1  -1  -6 301997. 4112.38   2
  -1   1  -6 297373. 2773.90  24
   1   1   6 294400. 2273.88   4
   1  -1   7 32156.8 743.453   7
   1   1   7 29146.3 838.200   5
  -1  -1  -7 31077.7 1053.63  24
  -1   1  -7 32039.9 976.854  24
   1   1   7 32042.8 780.930   4
   1   1   7 31739.5 741.425   9
  -1  -1  -8 12299.0 713.198  24
   1  -1   8 11702.7 489.703   7
   1   1   8 12248.2 498.617   7
  -1   1  -8 11743.4 635.380  24
   1   1   8 11581.3 588.935   5
   1   1   8 12240.4 496.972   9
  -1   1  -9 28919.0 1041.50  24
  -1  -1  -9 29753.2 1146.17  24
   1   1   9 27150.7 959.860   5
   1  -1   9 30159.3 812.448   7
   1   1   9 27451.7 786.122   7
   1   1  10 653.784 248.695   5
  -1  -1 -10 790.972 290.653  24
   1  -1  10 1181.36 208.828   7
  -1   1 -10 1215.02 292.135  24
   1   1  10 881.149 196.822   7
  -1  -1 -11 14890.5 917.360  24
   1   1  11 13481.0 789.946   5
  -1   1 -11 14771.1 759.409  25
   1   1  11 12155.0 602.086   7
  -1  -1 -12 2622.09 424.364  24
   1   1  12 3012.24 331.223   7
  -1   1 -12 2929.22 391.680  25
  -1  -1 -13 43796.5 1679.12  24
   1   1  13 40325.1 1172.62   7
  -1   1 -13 42445.8 1380.93  25
   1   1  14 14911.8 735.663   7
  -1  -1 -14 14644.8 1019.79  24
   1  -1  16 8481.78 583.600  10
   1  -1  17 1680.41 307.113  10
   1  -1  18 972.281 222.581  10
   1  -1  19 2957.47 332.020  10
  -1   2  22 369.433 168.418  20
  -1  -2  22 235.706 146.092  10
  -1   2  21 15518.0 724.651  20
  -1   2  21 16051.7 712.105  10
  -1  -2  21 16376.3 704.772  10
  -1   2  20 301.362 178.194  10
  -1   2  20 357.953 222.619  20
  -1  -2  20 344.304 203.193  10
  -1   2  19 18710.6 869.258  10
  -1  -2  19 18368.1 869.284  10
  -1  -2  18 6560.88 649.989  13
  -1  -2  18 6846.81 562.620  10
  -1   2  18 6369.76 558.794  13
  -1   2  18 6571.52 540.828  10
  -1   2  17 1339.63 301.649  13
  -1  -2  17 1049.45 303.158  13
  -1  -2  17 1183.29 268.896  10
  -1   2  17 976.674 252.060  10
  -1   2  16 13587.5 1056.96   5
  -1   2  16 13133.7 784.158  13
  -1  -2  16 13002.9 800.244  13
  -1  -2  16 13076.0 770.428  10
  -1   2  16 12973.0 747.320  10
  -1  -2  15 4612.19 690.941   5
  -1   2  15 4564.03 604.257   5
  -1  -2  14 5852.84 714.384   5
  -1   2  14 5429.59 648.156   5
  -1   2  13 181.073 260.775   5
  -1  -2  13 112.553 275.776   5
  -1  -2  12 1143.06 365.888   5
  -1   2  12 621.563 271.113   5
  -1   2  11 14384.8 879.330   5
  -1  -2  11 14530.8 945.221   5
  -1  -2  10-35.6479 267.735   5
  -1   2  10 184.545 204.463   5
  -1  -2   9 113594. 2257.23   5
  -1   2   9 111898. 2096.43   5
  -1  -2   8 54352.6 1456.83   5
  -1   2   8 55527.7 1375.46   5
   1   2  -7 60133.6 2232.03   1
  -1  -2   7 60220.8 1418.95   5
  -1   2   7 59319.3 1336.38   5
   1   2  -6 1388.89 408.832   1
   1  -2  -6 1319.80 280.427  22
   1  -2  -6 1824.08 331.797  23
  -1  -2   6 2124.82 293.414   5
  -1   2   6 1668.92 255.659   5
  -1   2   5 418903. 3099.28   5
   1   2  -5 436716. 5389.68   1
   1   2  -5 427056. 5740.42  22
   1  -2  -5 433867. 3980.95  23
  -1  -2   5 419431. 5813.15  22
  -1   2   5 432207. 4264.23  22
   1  -2  -5 426363. 4104.69  22
  -1  -2   5 433600. 7020.14   2
   1  -2  -5 425512. 3439.13   3
  -1  -2   5 423220. 3163.09   5
   1   2  -4 805.006 210.180  27
   1  -2  -4 887.314 217.415   3
   1  -2  -4 1161.58 223.969  26
  -1  -2   4 783.941 367.096   2
  -1   2   4 568.808 150.141  22
   1  -2  -4 772.542 168.572  23
   1   2  -4 947.737 327.463  22
   1  -2  -4 988.238 211.678  22
  -1  -2   4 687.808 247.205  22
  -1  -2   3 143225. 3644.59   2
   1   2  -3 141442. 2909.01  22
   1  -2  -3 143961. 2136.48  22
  -1   2   3 137318. 2030.97  22
   1  -2  -3 140815. 2237.76   3
   1   2  -2 1369.29 356.933  22
  -1  -2   2 689.103 421.024   2
   1  -2  -2 1206.46 231.515  22
   1  -2  -2 1290.02 283.076   3
  -1   2   2 1256.75 238.186  22
  -1   2   1 64779.6 1467.92  22
   1  -2  -1 65640.4 1676.35   3
   1   2  -1 63174.2 1803.55  23
   1   2  -1 68733.9 1828.32  22
   1   2   0 54597.1 1667.49  23
  -1   2   0 53791.2 1443.94  22
   1   2   0 56537.1 1626.81  22
  -1  -2   0 54784.8 1581.79  22
  -1   2   0 54250.5 1038.29  23
   1  -2   0 56569.0 1620.27   3
   1   2   1 135404. 2452.24  22
   1   2   1 138801. 2690.33  23
   1  -2   1 140959. 2643.77   3
  -1   2  -1 130845. 2053.81  23
  -1  -2  -1 137692. 2459.49  22
   1   2   2 656.312 245.231  22
  -1   2  -2 864.573 254.197  23
  -1  -2  -2 417.277 243.014  22
   1  -2   2 740.070 285.696   3
   1   2   2 348.624 259.426  23
   1  -2   3 25945.8 1268.10   3
  -1  -2  -3 26010.6 1129.75  22
  -1   2  -3 22959.5 1206.09   3
   1   2   3 24668.3 1273.84  23
  -1  -2  -4 28182.1 873.937  24
   1  -2   4 30398.2 786.498   6
  -1   2  -4 28036.3 1374.51   3
  -1  -2  -4 28166.9 1463.44  23
   1  -2   4 27729.7 1374.08   3
  -1  -2  -4 25812.2 1190.29  22
   1  -2   4 28199.3 822.807  26
   1  -2   4 26598.9 1245.67   2
  -1   2  -4 28478.9 748.074  25
  -1   2  -4 25243.6 1370.38  23
   1   2   4 27382.3 1428.47  23
   1  -2   5 989.543 209.700  26
  -1  -2  -5 1103.22 296.573  22
   1  -2   5 878.889 196.829   6
  -1   2  -5 476.729 312.962  23
   1   2   5 748.825 142.518   4
  -1  -2  -5 1368.70 449.631  23
   1   2   5 726.207 330.589  23
   1   2   5 810.214 150.343  27
  -1   2  -5 866.556 200.226  25
  -1   2  -5 1043.50 328.552   3
   1  -2   5 615.167 244.323   2
  -1   2  -6 4105.68 604.713   3
   1   2   6 3550.71 388.058   3
   1  -2   6 3408.17 343.825  26
   1   2   6 3852.83 279.511   4
   1  -2   6 4345.73 338.664   6
   1  -2   6 4215.89 590.044   2
  -1  -2  -6 3628.20 552.649  22
   1   2   6 4148.14 302.666  27
  -1   2  -6 3893.52 323.178  24
  -1   2  -6 4093.90 352.071  25
   1   2   6 4090.80 271.624   9
  -1  -2  -7-89.4192 291.594  22
  -1  -2  -7 85.6143 227.615  24
   1   2   7 135.927 131.258  27
  -1   2  -7-87.2364 180.912  25
   1   2   7 205.892 135.517   9
  -1   2  -7 94.2689 153.497  24
   1   2   7 147.966 117.682   4
  -1  -2  -8 2990.04 414.124  24
   1   2   8 2765.45 263.800   9
  -1   2  -8 3042.06 340.606  25
  -1  -2  -9 6656.47 590.984  24
   1   2   9 5963.06 386.174   9
  -1   2  -9 6018.56 471.906  25
   1   2  10 49127.7 1137.86   7
   1   2  10 49768.8 1140.60   9
  -1   2 -10 51204.6 1358.33  25
  -1  -2 -10 50268.1 1626.22  24
   1   2  11 90.7129 149.847   9
   1   2  11 295.334 176.620   7
  -1   2 -11 444.242 198.134  25
  -1  -2 -11 248.173 245.930  24
  -1   2 -12 3855.07 428.586  25
  -1  -2 -12 3651.10 525.414  24
   1   2  12 3562.15 355.741   7
   1   2  13 19187.4 829.337   7
  -1  -2 -13 22227.7 1226.76  24
   1   2  14 13495.9 716.651   7
  -1  -2 -14 13297.5 1014.59  24
  -1  -2 -15 70972.5 2311.90  24
   1   2  15 72931.6 1668.30   7
  -1  -2 -16 3651.49 538.651  24
   1  -2  16 2589.75 340.722  10
   1  -2  17 7405.20 557.933  10
   1  -2  18 7525.41 549.032  10
   1  -2  19 2521.88 332.583  10
   1  -2  20 13463.0 652.569  10
   1  -2  21 11525.7 534.350  10
  -1  -3  22 1617.60 230.147  10
  -1   3  22 1676.05 245.586  20
  -1   3  21 721.169 225.946  20
  -1  -3  21 336.094 156.574  10
  -1  -3  20 5511.84 461.123  10
  -1   3  20 5845.02 469.386  10
  -1   3  19 542.519 239.141  10
  -1  -3  19 131.858 188.985  10
  -1   3  18 1188.22 238.526  13
  -1   3  18 1109.84 292.587  10
  -1  -3  18 1624.33 310.287  10
  -1   3  17 6004.91 557.463  13
  -1   3  17 5763.08 505.920  10
  -1  -3  17 6257.36 758.060  13
  -1  -3  17 6199.98 539.210  10
   1  -3 -16 6420.21 753.880  26
  -1   3  16 6690.21 552.983  10
  -1  -3  16 5202.62 599.139  13
  -1  -3  16 6235.80 542.126  10
  -1   3  16 6449.04 735.562   5
  -1   3  15 2476.59 425.196   5
  -1   3  14 14432.9 1017.81   5
  -1  -3  13 43607.7 1801.68   5
  -1   3  13 45921.3 1711.11   5
  -1  -3  12 8057.87 772.390   5
  -1   3  12 9976.48 789.812   5
  -1  -3  11 7768.83 723.143   5
  -1   3  11 7632.52 655.093   5
  -1  -3  10 66768.9 1927.08   5
  -1   3  10 67214.3 1758.44   5
  -1  -3   9 130945. 2527.79   5
  -1   3   9 132797. 2312.89   5
  -1  -3   8 6812.76 573.641   5
  -1   3   8 7688.32 549.396   5
   1   3  -8 6739.30 512.240  27
   1   3  -7 114151. 1970.63  27
  -1  -3   7 115491. 2064.54   5
  -1   3   7 115996. 1915.24   5
   1   3  -6 2867.85 330.135  27
  -1   3   6 2994.63 328.042   5
  -1  -3   6 3303.12 363.864   5
   1   3  -5 387.563 191.504  27
  -1   3   5 193.449 158.503  23
  -1  -3   5 194.377 186.157   5
  -1   3   5 265.266 96.3110  25
  -1   3   4 15136.3 599.015  22
  -1   3   4 14723.1 667.941  23
   1   3  -4 15150.3 668.681  27
   1   3  -4 14477.4 1090.95  22
   1  -3  -4 13869.6 574.996  22
   1  -3  -4 15561.6 697.043  23
  -1  -3   4 14041.8 590.537   5
   1   3  -4 16060.7 1111.97   1
  -1  -3   4 15564.1 1437.80   2
  -1  -3   4 15216.6 1118.07  22
   1  -3  -4 14888.1 787.059   3
   1  -3  -4 14666.8 664.251  26
  -1  -3   3 88657.4 2473.29  22
  -1   3   3 86974.0 1398.97  22
   1   3  -3 85147.9 2428.76  22
  -1   3   3 85256.2 1375.56  23
  -1  -3   3 86772.5 3183.13   2
   1  -3  -3 86572.1 1498.28  26
   1  -3  -3 85424.0 1967.74   3
   1   3  -3 85554.5 1479.63  27
   1   3  -2 28558.9 838.492  27
   1   3  -2 27016.5 1318.23  22
   1  -3  -2 27242.2 1170.90   3
   1  -3  -2 26496.4 796.218  26
  -1  -3   2 26170.1 1278.79  22
  -1   3   2 25964.0 713.999  23
  -1   3   2 27099.9 867.293  22
   1  -3  -1 2254.67 404.401   3
   1   3  -1 2460.73 437.452  22
   1   3  -1 2191.21 478.781  23
  -1   3   1 1986.02 247.341  23
  -1  -3   1 2125.93 382.055  22
  -1   3   1 2229.15 309.783  22
  -1  -3   0 79203.2 1988.07  22
   1   3   0 76536.1 2030.20  22
   1   3   0 75916.6 2269.07  23
   1  -3   0 80880.3 2153.48   3
   1   3   1 311.155 328.207  23
  -1   3  -1 223.238 261.676   3
   1  -3   1-41.3883 270.985   3
  -1  -3  -1 85.6508 183.277  22
   1   3   1 201.552 219.052  22
  -1   3  -1-89.3031 176.255  23
   1   3   2 357626. 4183.37  22
  -1   3  -2 360711. 2558.17  25
  -1  -3  -2 358426. 4093.85  22
   1   3   2 358850. 5046.15  23
   1  -3   2 353923. 2848.77  26
   1  -3   2 356616. 2745.64   6
  -1  -3  -2 366107. 5099.97  23
  -1   3  -2 353018. 4924.26   3
   1   3   2 352333. 2719.00  27
  -1  -3  -3 219008. 2319.98  24
   1   3   3 213573. 4057.77  23
  -1  -3  -3 220200. 3268.09  22
  -1  -3  -3 218308. 4071.26  23
   1  -3   3 214907. 2272.56  26
  -1   3  -3 216342. 3788.73  23
   1   3   3 216029. 2135.06  27
   1  -3   3 220199. 2240.09   6
  -1   3  -3 217342. 2104.11  25
  -1   3  -3 215113. 4001.64   3
   1  -3   4 95735.9 1567.08  26
  -1  -3  -4 95542.3 1669.42  24
  -1  -3  -4 96881.7 2260.99  22
   1   3   4 95666.9 2832.91  23
  -1   3  -4 94498.2 2739.87  23
   1   3   4 95816.9 1449.74  27
  -1   3  -4 93283.5 1450.89  25
   1  -3   4 94532.3 1532.78   6
  -1   3  -4 94174.6 2753.82   3
  -1  -3  -4 93266.2 2792.10  23
   1   3   5 93441.6 1201.77   9
   1  -3   5 92972.1 1580.61  26
  -1   3  -5 93622.5 1510.68  25
   1   3   5 93479.9 1467.58  27
  -1  -3  -5 91229.1 1772.09  24
  -1  -3  -5 96172.1 2326.51  22
   1  -3   5 95516.2 1580.18   6
   1  -3   5 89592.7 2817.47   2
  -1   3  -6 35169.6 969.069  25
   1  -3   6 35690.4 1035.96  26
   1   3   6 33916.8 922.897  27
   1  -3   6 35499.6 1001.78   6
   1   3   6 36164.0 798.668   9
   1  -3   6 36204.6 1889.75   2
  -1   3  -7 7883.29 504.703  25
  -1  -3  -7 8392.08 622.084  24
   1  -3   7 8020.66 536.829  26
   1  -3   7 8242.25 511.488   6
   1   3   7 8748.15 497.018  27
   1   3   7 8073.74 415.637   9
   1   3   8 295752. 2548.43   9
  -1   3  -8 292906. 3054.35  25
   1   3   8 306884. 2980.66  27
   1  -3   8 297458. 3032.94   6
  -1  -3  -8 307460. 3787.39  24
   1   3   9 200.633 152.652   9
  -1   3  -9 20.3609 176.604  25
  -1  -3  -9 84.0896 247.867  24
  -1   3 -10 267867. 3180.03  25
   1   3  10 264825. 2687.61   9
  -1  -3 -10 266664. 3879.13  24
  -1  -3 -11 896.372 344.952  24
  -1   3 -11 581.837 222.161  25
   1   3  11 719.537 205.143   9
   1   3  12 4168.43 395.491   9
  -1  -3 -12 4629.84 602.630  24
  -1   3 -12 4486.28 454.710  25
   1   3  12 4121.78 393.396   7
   1   3  13 88.4428 155.783   7
  -1  -3 -13-54.7919 308.333  24
  -1  -3 -14 11494.0 956.159  24
   1   3  14 9279.81 611.604   7
  -1  -3 -15 4009.51 593.355  24
   1   3  15 3795.73 402.005   7
  -1  -3 -16 36264.4 1725.62  24
   1   3  16 37300.6 1210.67   7
   1  -3  16 37035.9 1220.47  10
   1  -3  17-194.248 247.542  10
   1  -3  18 33880.4 1152.27  10
   1  -3  19 354.324 182.299  10
   1  -3  20 3667.27 356.953  10
   1  -3  21 9347.55 477.898  10
   1  -3  22 5918.21 320.555  10
  -1  -4  22 821.130 159.583  10
  -1   4  22 717.537 188.676  20
  -1   4  21 3397.02 352.812  20
  -1  -4  21 3154.55 306.535  10
  -1  -4  20 8716.31 554.152  10
  -1  -4  19 2321.25 342.004  10
  -1   4  18 857.995 266.428  13
  -1   4  18 1022.63 284.308  10
  -1  -4  18 784.587 256.408  10
  -1  -4  17 29329.2 1120.30  10
  -1   4  17 29006.4 1163.93  13
  -1   4  17 29778.9 1109.41  10
  -1   4  16 24277.8 1001.50  10
  -1  -4  16 24409.9 1019.93  10
  -1   4  15 45198.7 1360.45  15
  -1   4  15 48918.5 1908.97   5
   1  -4 -15 48198.2 2080.20  26
  -1  -4  15 48571.8 1553.29  13
  -1  -4  15 47916.5 1400.82  10
  -1   4  15 49343.6 1387.13  10
   1  -4 -14 18090.0 1260.41  26
  -1   4  14 18098.8 1120.58   5
  -1   4  13 9463.22 806.366   5
  -1   4  12 566.830 249.967   5
  -1   4  11 23476.2 1124.27   5
  -1   4  10 54685.4 1617.97   5
  -1   4   9 83158.8 1883.14   5
  -1   4   8 18931.0 868.856   5
  -1   4   7 19219.6 827.566   5
   1   4  -7 17726.9 805.689  27
   1  -4  -6 2157.79 353.724  26
   1   4  -6 2080.70 305.562  27
  -1  -4   6 2533.42 256.059   6
   1  -4  -5 32529.6 1085.06  26
  -1   4   5 32447.6 787.630  25
  -1  -4   5 32701.0 824.229   6
   1   4  -5 32324.0 1027.63  27
  -1   4   4 7435.93 385.714  25
   1   4  -4 7171.16 486.514  27
  -1  -4   4 8487.82 418.978   6
   1  -4  -4 7288.93 518.455  26
   1  -4  -3 50931.1 1253.02  26
   1  -4  -3 49670.2 996.541   6
   1   4  -3 52457.8 2044.09  22
  -1   4   3 51638.0 962.701  25
   1   4  -3 52351.9 1233.87  27
   1   4  -2 28351.2 892.514  27
   1   4  -2 28856.8 1510.15   1
  -1   4   2 29320.8 723.733  25
   1  -4  -2 29142.2 915.218  26
  -1  -4   2 29072.5 1456.00  22
  -1   4   2 27263.4 977.557  23
   1   4  -2 28473.8 1440.02  22
  -1   4   2 29115.3 853.933  22
  -1   4   2 27515.7 1263.42   3
   1  -4  -2 29037.2 784.471   6
   1   4  -1 138678. 3001.48  22
  -1  -4   1 144836. 3015.04  22
  -1   4   1 135035. 2948.75   3
  -1   4   1 140792. 1596.60  25
   1   4  -1 140894. 3461.16  23
   1  -4  -1 136428. 1929.21  26
  -1   4   1 139692. 2199.21  22
  -1   4   1 138474. 2335.75  23
   1   4  -1 139188. 1932.41  27
   1  -4  -1 140579. 1758.06   6
  -1   4   0 32283.6 1518.57   3
  -1   4   0 34999.6 831.368  25
   1   4   0 35434.5 975.172  27
   1   4   0 32021.3 1398.41  22
  -1  -4   0 36734.3 1462.04  22
   1   4   0 36512.0 1745.08  23
   1  -4   0 35710.6 919.382   6
   1  -4   0 34981.7 961.827  26
   1   4   0 35152.1 723.385  25
  -1   4  -1 99323.2 2773.05   3
  -1   4  -1 100090. 1444.30  25
   1   4   1 100078. 2396.06  22
   1  -4   1 101820. 1634.33  26
  -1  -4  -1 107638. 2386.34  22
   1  -4   1 104618. 1595.39   6
   1   4   1 102714. 1638.39  27
   1   4   1 102593. 2944.01  23
   1  -4   2 24877.9 813.439   6
   1   4   2 23997.9 1153.28  22
  -1  -4  -2 25224.7 764.860  24
  -1  -4  -2 24428.8 1120.69  22
  -1  -4  -2 25846.1 1501.77  23
   1   4   2 24704.6 1475.84  23
   1  -4   2 23772.3 815.858  26
  -1   4  -2 26640.8 1504.99   3
   1   4   2 25441.0 827.803  27
  -1  -4  -3 9652.47 539.279  24
   1  -4   3 9362.88 524.041   6
   1   4   3 9521.53 512.299  27
   1  -4   3 8981.07 514.635  26
  -1   4  -3 9449.90 866.965  23
  -1  -4  -3 10008.6 707.353  22
   1   4   4 26124.5 848.471  27
  -1  -4  -4 24980.7 1116.89  22
  -1  -4  -4 27671.1 955.388  24
  -1   4  -4 25750.6 1546.64  23
   1  -4   4 26060.5 866.179   6
   1   4   4 26162.9 645.802   9
   1  -4   4 26000.9 866.453  26
  -1   4  -5 341.022 174.186  25
   1   4   5 147.656 157.567  27
   1  -4   5 287.533 187.492   6
  -1  -4  -5 463.083 248.063  24
   1   4   5 176.256 117.088   9
   1  -4   5 81.0198 154.508  26
   1   4   6 495.087 169.305  27
   1   4   6 634.265 167.154   9
   1  -4   6 697.565 210.291  26
  -1   4  -6 870.189 215.283  25
   1  -4   6 776.397 227.763   6
  -1  -4  -6 363.043 259.010  24
   1  -4   7 124.940 172.330   6
  -1   4  -7 77.6978 183.058  25
   1   4   7 116.335 162.783  27
   1  -4   7 1.24002 158.582  26
  -1  -4  -7 113.012 246.320  24
   1   4   7 7.95793 133.940   9
   1  -4   8 658.714 205.428  26
  -1   4  -8 304.731 186.174  25
   1   4   8 574.616 190.753   9
  -1  -4  -8 86.4630 236.736  24
   1  -4   8 272.865 196.820   6
   1   4   8 478.729 197.252  27
   1   4   9 58629.9 1267.12   9
   1  -4   9 61173.6 1494.52   6
  -1  -4  -9 58879.4 1819.07  24
  -1   4  -9 58699.7 1479.97  25
  -1  -4 -10 5365.35 619.510  24
  -1   4 -10 6216.61 514.596  25
   1   4  10 4920.00 408.157   9
  -1  -4 -11 34660.7 1539.49  24
   1   4  11 32389.3 1033.35   9
  -1   4 -11 35320.6 1241.78  25
  -1   4 -12 15141.2 838.324  25
  -1  -4 -12 14793.0 1036.43  24
   1   4  12 15617.7 750.567   9
   1   4  13 5551.13 471.023   7
  -1  -4 -13 5588.62 686.081  24
   1   4  13 5807.81 489.469   9
   1   4  14 4849.38 452.448   7
  -1  -4 -14 4948.74 668.040  24
   1  -4  15 1990.28 311.526  10
  -1  -4 -15 1814.81 430.814  24
   1   4  15 1701.54 297.685   7
   1   4  15 2519.16 327.434  19
   1   4  16 457.955 183.771   7
   1   4  16 474.829 175.160  19
   1  -4  16 296.667 155.576  10
   1  -4  17 5.93480 199.928  10
   1   4  17 57.3348 139.409  19
   1  -4  18 83129.5 1771.56  10
   1  -4  19 5198.55 459.641  10
   1  -4  20 21720.8 798.715  10
   1  -4  21 586.563 163.649  10
  -1   5  22 3151.33 272.543  20
  -1  -5  22 2988.63 238.023  10
  -1  -5  21 14845.6 589.893  10
  -1   5  21 14845.9 660.105  20
  -1  -5  20 1657.56 260.152  10
  -1  -5  19 14040.1 698.626  10
  -1  -5  18 13836.1 736.411  10
  -1   5  18 15520.8 802.958  13
  -1  -5  17 11220.5 680.289  10
  -1  -5  16 71763.7 1718.10  10
  -1   5  16 70619.4 1701.02  10
  -1  -5  15 1432.62 290.555  10
  -1   5  15 1150.17 271.564  10
  -1   5  15 976.320 324.833   5
   1  -5 -15 1275.56 407.774  26
  -1   5  15 542.805 172.711  15
   1  -5 -14 70477.6 2502.27  26
  -1   5  14 73674.4 2263.90   5
   1  -5 -13 7145.19 826.129  26
  -1   5  13 7484.20 727.497   5
   1  -5 -12 219.309 277.291  26
  -1   5  12 164.448 131.062   9
  -1   5  11 44337.1 1567.55   5
  -1   5  11 42513.3 1134.05   9
   1  -5 -11 42640.4 1767.12  26
   1  -5 -10 64484.9 2065.23  26
  -1   5  10 69297.4 1875.41   5
  -1   5   9 101341. 2152.79   5
   1  -5  -9 99123.0 2444.80  26
  -1   5   8 60764.4 1599.11   5
   1  -5  -8 61652.0 1845.75  26
   1  -5  -7 748.532 262.360  26
  -1   5   7 201.475 204.054   5
   1   5  -6 20255.7 856.399  27
   1  -5  -6 22264.4 1007.82  26
  -1  -5   6 21027.1 765.822   6
  -1  -5   5 52532.2 1179.21   6
  -1   5   5 53520.7 1130.06  25
   1  -5  -5 51483.9 1450.29  26
   1   5  -5 54085.5 1349.17  27
  -1  -5   4 7853.61 461.840   6
  -1   5   4 7958.41 439.989  25
   1   5  -4 7626.95 529.035  27
   1  -5  -4 6896.33 537.344  26
   1  -5  -4 7558.95 438.118   6
  -1  -5   3 23044.2 756.752   6
   1  -5  -3 24136.0 1397.30   1
   1   5  -3 21884.1 619.959  25
   1   5  -3 23384.5 873.605  27
  -1   5   3 22700.8 724.205  25
   1  -5  -3 22593.4 909.475  26
   1  -5  -3 22001.9 770.683   6
  -1   5   3 22461.9 1194.46   3
   1  -5  -2 45712.3 2006.83   1
   1   5  -2 43697.4 878.065  25
  -1   5   2 43868.6 1767.65   3
   1   5  -2 42036.1 1160.94  27
   1  -5  -2 43520.2 1090.08   6
   1  -5  -2 43655.7 1202.60  26
  -1   5   2 44871.6 1009.12  25
   1   5  -1 86335.8 1259.76  25
  -1   5   1 83067.2 2553.72   3
   1   5  -1 86548.4 1648.97  27
  -1   5   1 86546.3 1411.76  25
   1  -5  -1 86335.2 1652.07  26
  -1  -5   1 91578.0 2592.18  22
   1   5  -1 86095.4 2533.74  22
  -1   5   1 92412.5 2259.94  23
   1  -5  -1 86192.7 1559.33   6
   1   5   0 72876.8 1519.48  27
  -1   5   0 69996.3 1291.24  25
  -1  -5   0 78447.2 2272.25  22
   1   5   0 75407.6 1198.57  25
   1   5   0 68954.2 2177.92  22
   1  -5   0 70687.2 1481.40  26
   1  -5   0 73775.3 1454.36   6
   1   5   1 109588. 1839.64  27
   1  -5   1 109264. 1781.95   6
   1   5   1 112556. 2661.66  22
  -1  -5  -1 111091. 2582.44  22
   1  -5   1 109551. 1821.06  26
   1   5   2 8707.13 860.178   1
   1  -5   2 9346.64 549.401  26
  -1  -5  -2 9776.60 506.633  24
   1   5   2 8214.55 691.052  22
  -1  -5  -2 8950.30 714.739  22
   1   5   2 9894.80 577.053  27
   1  -5   2 9151.82 548.541   6
   1  -5   3 175907. 2326.24  26
   1   5   3 178506. 3640.65   1
   1  -5   3 174229. 2347.20   6
  -1  -5  -3 177960. 2311.31  24
   1   5   3 175808. 2372.88  27
  -1  -5  -4 67709.1 1561.03  24
   1   5   4 64194.9 1087.49   9
   1   5   4 66266.8 1473.76  27
  -1   5  -4 66622.7 1397.56  25
   1  -5   4 64645.5 1438.84  26
   1  -5   4 64439.6 1468.78   6
   1  -5   5 30939.1 990.581  26
   1  -5   5 31269.5 1054.13   6
  -1   5  -5 31506.8 1000.35  25
   1   5   5 30652.4 1037.41  27
   1   5   5 30757.6 800.902   9
  -1  -5  -5 30980.7 1129.70  24
   1   5   6 4567.31 345.682   9
   1   5   6 4587.40 430.361  27
  -1   5  -6 3784.17 383.757  25
   1  -5   6 3950.04 417.553   6
  -1  -5  -6 4052.53 478.558  24
   1  -5   6 3939.16 378.211  26
   1   5   7 777.471 225.487  27
   1  -5   7 1432.56 303.263   6
   1   5   7 1107.40 213.012   9
   1  -5   7 898.814 211.458  26
  -1   5  -7 885.607 261.402  25
  -1  -5  -7 1303.83 338.879  24
   1   5   8 7656.27 579.749  27
   1   5   8 7194.60 459.530   9
  -1   5  -8 8233.59 573.043  25
   1  -5   8 7262.20 563.757   6
  -1  -5  -8 7377.97 686.210  24
   1  -5   8 7689.78 546.682  26
  -1   5  -9 33901.9 1167.60  25
   1   5   9 33872.2 1010.71   9
   1  -5   9 32391.0 1174.78   6
  -1  -5  -9 31542.4 1402.00  24
  -1  -5 -10 27334.4 1360.62  24
   1   5  10 26349.9 942.947   9
  -1   5 -10 28326.7 1102.21  25
  -1   5 -11 10780.2 711.641  25
  -1  -5 -11 8548.73 796.524  24
   1   5  11 8733.34 573.999   9
   1   5  12 778.688 222.421   9
  -1  -5 -12 230.995 289.538  24
  -1  -5 -13 2998.57 547.421  24
   1   5  13 2533.16 351.076   7
   1   5  13 3463.03 401.182   9
   1   5  14 19379.6 893.908   7
  -1  -5 -14 20567.0 1325.69  24
   1   5  14 19095.6 899.882   9
  -1  -5 -15 5735.81 730.641  24
   1   5  15 6189.02 522.619   7
   1   5  15 6098.09 491.138  19
   1  -5  15 5208.70 471.995  10
   1   5  16 9284.28 627.306   7
   1   5  16 9751.96 613.460  19
   1  -5  16 8729.97 610.824  10
   1   5  17 2380.10 323.147  19
   1  -5  17 2604.61 357.460  10
   1  -5  18 283.638 204.279  10
   1   5  18 121.532 147.992  19
   1  -5  19 35220.5 1076.58  10
   1  -5  20 579.909 196.559  10
   1  -5  21 1598.63 207.855  10
  -1   6  21 682.728 190.737  20
  -1  -6  21 680.789 160.290  10
  -1  -6  20 7440.09 451.879  10
  -1  -6  19 2051.88 297.925  10
  -1   6  18 9550.98 622.204  13
  -1  -6  18 8861.91 577.941  10
  -1  -6  17 3777.49 414.524  10
  -1  -6  16 746.125 227.103  10
  -1  -6  15 5768.27 507.286  10
  -1   6  15 5276.22 486.840  15
   1  -6 -14 62443.2 2382.62  26
  -1   6  14 62657.1 2083.87   5
  -1  -6  14 61279.4 1554.12  10
  -1   6  14 62536.8 1595.40  15
   1  -6 -13 6473.18 782.235  26
  -1   6  13 6412.58 683.239   5
  -1   6  12 73540.2 1614.97   9
   1  -6 -12 72408.9 2436.47  26
  -1   6  12 72165.9 2129.93   5
   1  -6 -11 20203.5 1259.62  26
  -1   6  11 18593.0 1049.55   5
  -1   6  11 18988.0 809.771   9
  -1   6  10 24635.0 1151.67   5
   1  -6 -10 23766.8 1316.67  26
   1  -6  -9 56246.8 1909.92  26
  -1   6   9 54615.7 1655.42   5
  -1   6   8 6759.83 584.489   5
   1  -6  -8 6366.84 652.576  26
   1  -6  -7 51155.4 1673.94  26
  -1   6   7 54324.8 1527.32   5
  -1  -6   7 55606.9 1391.75   6
  -1  -6   6 80396.6 1650.58   6
   1  -6  -6 79588.1 1999.83  26
   1   6  -6 80231.9 1732.78  27
  -1   6   5 96664.0 1667.34  25
  -1  -6   5 96294.7 1766.37   6
   1  -6  -5 97133.6 2118.83  26
   1   6  -5 98360.4 1898.71  27
  -1   6   4 91053.5 1589.45  25
   1  -6  -4 89211.4 1676.89   6
   1  -6  -4 88696.4 1959.81  26
  -1  -6   4 90894.7 1672.70   6
   1   6  -4 89992.7 1799.50  27
  -1  -6   3 19131.5 767.643   6
  -1   6   3 19603.3 735.571  25
   1  -6  -3 19659.8 900.874  26
   1   6  -3 19096.8 841.460  27
   1  -6  -3 20250.4 816.004   6
   1   6  -3 19005.5 661.438  25
   1   6  -2 60970.4 1176.18  25
   1  -6  -2 58597.8 1507.50  26
   1  -6  -2 60586.9 1424.72   6
  -1  -6   2 62506.2 1349.47   6
  -1   6   2 58959.4 1280.28  25
   1   6  -2 58928.5 1446.76  27
   1   6  -1 21452.7 712.968  25
   1  -6  -1 20782.9 854.057   6
   1  -6  -1 19773.5 871.417  26
  -1  -6   1 22127.6 800.176   6
  -1   6   1 20330.3 770.209  25
   1   6  -1 21267.5 885.084  27
   1   6   0 1787.05 325.082  27
   1   6   0 1717.17 241.124  25
   1   6   0 1934.54 394.040  22
   1  -6   0 1452.29 305.047   6
   1  -6   0 1978.34 311.047  26
  -1   6   0 1321.24 250.734  25
  -1   6  -1 5243.93 426.466  25
   1  -6   1 5841.66 493.188   6
   1   6   1 5133.36 461.987  27
   1  -6   1 4894.91 452.253  26
   1  -6   2 1666.45 302.240   6
   1  -6   2 1213.70 273.790  26
   1   6   2 1471.79 305.883  27
  -1   6  -2 1745.67 294.370  25
   1  -6   3 2994.40 377.652   6
   1   6   3 3410.92 400.505  27
   1  -6   3 3365.94 388.491  26
  -1  -6  -3 3533.46 379.396  24
  -1   6  -3 2713.34 358.667  25
   1  -6   4 85.6102 196.496   6
  -1  -6  -4 205.199 184.144  24
  -1   6  -4 349.090 231.415  25
   1   6   4 214.110 206.623  27
   1  -6   4 15.6408 164.059  26
  -1   6  -5 15948.4 759.544  25
   1  -6   5 16595.4 772.186  26
   1   6   5 15798.1 820.116  27
   1  -6   5 15804.4 814.794   6
  -1  -6  -5 17539.0 879.789  24
   1   6   5 15490.9 604.261   9
   1  -6   6 55309.8 1405.99  26
  -1   6  -6 58027.6 1459.24  25
  -1  -6  -6 57722.1 1695.44  24
   1   6   6 54180.3 1516.82  27
   1   6   6 56187.6 1191.58   9
   1  -6   6 55248.4 1526.22   6
   1   6   7 107154. 2179.45  27
  -1  -6  -7 107999. 2452.49  24
   1   6   7 108615. 1738.38   9
   1  -6   7 112338. 2206.31   6
   1  -6   7 113727. 2015.93  26
  -1   6  -7 112603. 2077.95  25
  -1   6  -8 13884.5 763.858  25
   1   6   8 13900.2 659.026   9
  -1  -6  -8 12630.7 890.730  24
   1  -6   8 14160.8 820.069   6
   1   6   8 12592.5 787.201  27
   1   6   9 35586.4 1090.10   9
   1  -6   9 33677.1 1261.70   6
  -1  -6  -9 33261.7 1499.05  24
   1   6   9 32747.1 1280.26  27
  -1   6  -9 36534.5 1256.09  25
   1   6  10 348.109 180.069   9
  -1  -6 -10-52.6917 311.654  24
  -1   6 -10 187.484 186.035  25
  -1   6 -11 17453.6 916.800  25
  -1  -6 -11 16645.1 1139.35  24
   1   6  11 17591.5 829.227   9
   1   6  12 6583.23 536.418   9
  -1  -6 -12 5364.43 703.178  24
   1   6  13 347.709 203.589   9
  -1  -6 -13 393.595 311.853  24
   1   6  14 24892.4 1043.61   9
  -1  -6 -14 25771.4 1518.84  24
   1   6  14 25370.0 1028.40   7
   1   6  14 24276.3 963.213  19
   1  -6  14 23236.5 967.903  10
   1   6  15 2038.01 291.524  19
   1   6  15 1900.21 323.788   7
   1  -6  15 2101.59 315.500  10
   1  -6  16 3670.01 403.230  10
   1   6  16 4165.67 411.917   7
   1   6  16 3681.05 403.642  19
   1   6  17 5281.59 450.375  19
   1  -6  17 5171.51 469.933  10
   1  -6  18 4694.58 428.960  10
   1   6  18 4077.30 382.315  19
   1  -6  19 248.865 162.585  10
   1   6  19 536.040 167.634  19
   1  -6  20 1580.10 236.668  10
   1  -6  21 447.346 137.211  10
  -1   7  21 2066.08 250.107  20
  -1   7  20 7092.79 475.658  20
  -1  -7  20 6296.09 376.183  10
  -1  -7  19 4475.68 377.629  10
  -1   7  18 210.237 182.307  13
  -1  -7  18-81.7603 183.947  10
  -1  -7  17 307.317 186.265  10
  -1   7  16 1294.12 281.419  15
  -1  -7  16 1672.32 305.359  10
  -1   7  15 1327.02 291.892  15
  -1  -7  15 1389.08 271.197  10
  -1   7  14 5256.13 489.367  15
  -1  -7  14 4514.74 442.941  10
  -1  -7  13 86.8103 181.097  10
  -1   7  13 550.011 240.293  15
  -1   7  13 151.078 293.302   5
   1  -7 -13 15.5756 312.251  26
  -1   7  13 269.998 158.890   9
   1  -7 -12 165.695 299.363  26
  -1   7  12-1.47194 156.263   9
  -1   7  12 217.756 228.294   5
   1  -7 -11 1018.84 341.947  26
  -1   7  11 2271.51 417.138   5
  -1   7  11 1957.06 301.920   9
  -1   7  10 111.566 201.219   5
   1  -7 -10 71.8264 305.591  26
   1  -7  -9 11863.2 932.149  26
  -1   7   9 12842.5 844.273   5
  -1   7   8 314.707 197.777   5
   1  -7  -8-159.422 320.229  26
   1  -7  -7 2746.69 480.043  26
  -1  -7   7 2672.11 364.823   6
   1  -7  -6 14839.4 933.131  26
  -1  -7   6 14391.1 779.143   6
  -1   7   5 55961.4 1396.85  25
  -1  -7   5 56713.1 1485.84   6
   1   7  -5 56365.6 1511.85  27
   1  -7  -5 54846.6 1700.61  26
   1  -7  -4 47598.0 1531.97  26
  -1   7   4 47185.0 1260.37  25
   1   7  -4 45818.8 1365.54  27
   1  -7  -4 46611.7 1338.03   6
  -1  -7   4 47029.5 1340.28   6
   1  -7  -3 105423. 2216.13  26
   1   7  -3 109119. 1737.64  25
   1   7  -3 107976. 2088.14  27
  -1  -7   3 108709. 1990.05   6
  -1   7   3 106190. 1868.69  25
   1  -7  -3 107627. 2058.05   6
   1  -7  -2 26214.2 1084.34  26
   1   7  -2 28115.1 1077.35  27
  -1   7   2 26197.1 940.608  25
   1   7  -2 26689.1 872.964  25
   1  -7  -2 27475.1 1058.19   6
  -1  -7   2 28324.0 1014.79   6
   1   7  -1 194259. 2800.77  27
  -1  -7   1 196117. 2588.33   6
  -1   7   1 190789. 2516.06  25
   1   7  -1 190658. 2325.81  25
   1  -7  -1 191907. 2783.68   6
   1  -7  -1 196207. 2844.54  26
   1   7   0 26667.9 1065.36  27
  -1   7   0 25337.1 949.454  25
   1  -7   0 26831.3 1066.74   6
   1  -7   0 26786.9 1059.36  26
  -1  -7   0 26486.8 964.950   6
   1   7   0 25829.9 875.082  25
   1  -7   1 384.488 190.538  26
   1  -7   1 683.899 251.087   6
  -1   7  -1 965.543 256.202  25
  -1  -7  -1 663.216 232.240   6
   1   7   1 646.470 252.081  27
   1  -7   2 1827.76 329.737   6
  -1   7  -2 1969.88 323.290  25
   1  -7   2 1924.95 313.841  26
   1   7   2 2811.01 398.137  27
  -1  -7  -2 2251.42 332.129   6
  -1   7  -3 1042.06 262.269  25
   1  -7   3 1014.44 287.337   6
   1   7   3 859.908 274.053  27
   1  -7   3 610.355 194.631  26
   1  -7   4 18265.2 927.191   6
   1   7   4 18174.5 937.436  27
  -1   7  -4 18531.5 853.666  25
  -1  -7  -4 16881.9 841.712  24
   1  -7   4 17129.2 835.693  26
   1   7   5 62971.1 1743.65  27
  -1   7  -5 62513.9 1577.55  25
  -1  -7  -5 66846.6 1780.10  24
   1  -7   5 61464.6 1685.55   6
   1   7   5 63714.1 1301.18   9
  -1   7  -6 39371.9 1278.15  25
   1   7   6 40109.3 1419.89  27
  -1  -7  -6 39615.2 1458.53  24
  -1  -7  -6 39274.0 1190.97   6
   1   7   6 38550.2 1057.70   9
   1  -7   6 38976.6 1371.44   6
  -1  -7  -7 49785.9 1720.03  24
  -1   7  -7 50370.5 1466.20  25
   1  -7   7 49053.7 1564.76   6
   1   7   7 49466.1 1240.01   9
   1   7   7 47437.9 1562.57  27
   1   7   8 407.727 175.442   9
   1  -7   8 135.107 204.102   6
  -1   7  -8-33.8359 198.804  25
  -1  -7  -8 505.893 270.798  24
   1   7   8 117.555 229.749  27
  -1   7  -9 15667.3 865.531  25
  -1  -7  -9 14724.2 1048.44  24
   1  -7   9 14886.6 897.259   6
   1   7   9 13359.1 707.936   9
  -1   7 -10 38506.9 1373.56  25
  -1  -7 -10 34530.2 1627.87  24
   1   7  10 35476.3 1182.80   9
  -1  -7 -11 21008.2 1326.66  24
   1   7  11 21203.1 932.475   9
   1   7  12 103.709 169.206   9
  -1  -7 -12 274.653 280.559  24
   1  -7  13 30363.6 1095.34  10
  -1  -7 -13 32177.9 1680.10  24
   1   7  13 30850.5 1164.68   9
   1   7  13 30359.8 1071.83  19
   1   7  14 16663.1 869.685   9
   1   7  14 16602.3 847.810   7
   1   7  14 15849.4 799.475  19
   1  -7  14 16905.3 843.164  10
   1   7  15 14609.4 777.057   7
   1   7  15 13786.0 739.410  19
   1  -7  15 12301.9 714.293  10
   1  -7  16 1145.02 242.803  10
   1   7  16 1276.74 279.165  19
   1   7  17 27639.4 996.954  19
   1  -7  17 29361.3 1045.20  10
   1   7  18 6246.78 453.055  19
   1  -7  18 5712.02 471.201  10
   1  -7  19 35574.8 1012.06  10
   1   7  19 36688.8 955.819  19
   1  -7  20 5944.28 388.746  10
  -1   8  20 519.618 169.848  20
  -1  -8  20 515.674 132.457  10
  -1  -8  19 33660.8 879.563  10
  -1   8  18-159.569 211.018  13
  -1  -8  18 328.211 165.801  10
  -1  -8  17 14316.9 687.574  10
  -1   8  16 598.590 209.155  15
  -1  -8  16 62.1171 149.862  10
  -1  -8  15 272.289 169.274  10
  -1   8  15-46.0849 176.105  15
  -1  -8  14 2476.91 326.798  10
  -1   8  14 3130.75 406.077  15
  -1   8  14 2347.28 313.685   9
  -1   8  14 2318.42 320.826  19
  -1  -8  13 499.711 183.873  10
  -1   8  13 1071.64 242.318  15
  -1   8  13 1016.76 221.940   9
  -1   8  13 936.639 239.547  19
   1  -8 -12 19982.2 1327.91  26
  -1  -8  12 21090.7 888.905  10
  -1   8  12 20090.7 913.479   9
  -1   8  12 21391.0 943.855  15
  -1   8  12 21647.8 892.099  19
  -1   8  12 20972.4 1171.20   5
  -1   8  11 786.059 294.783   5
  -1   8  11 1540.01 299.589   9
   1  -8 -11 2099.40 458.861  26
   1  -8 -10 94.0103 307.250  26
  -1   8  10 803.926 293.387   5
  -1   8   9 3414.15 478.640   5
   1  -8  -9 3328.79 544.046  26
   1  -8  -8 116.247 249.530  26
  -1   8   8 737.200 290.961   5
   1  -8  -7 27811.1 1371.26  26
  -1  -8   7 31168.7 1237.24   6
  -1  -8   6 1558.21 316.974   6
   1  -8  -6 1743.36 423.748  26
  -1  -8   5 26997.2 1138.46   6
  -1   8   5 25672.9 1016.89  25
   1  -8  -5 27223.2 1282.05  26
   1   8  -4 1869.42 320.773  27
   1  -8  -4 2022.98 398.493  26
  -1   8   4 1024.80 240.964  25
  -1  -8   4 1460.70 298.883   6
   1  -8  -3 43855.5 1516.49  26
  -1   8   3 41463.6 1286.40  25
   1   8  -3 45465.9 1434.34  27
   1   8  -3 44252.1 1234.04  25
  -1  -8   3 43294.9 1396.37   6
   1  -8  -3 45241.3 1450.44   6
   1  -8  -2 2821.07 423.529  26
  -1   8   2 2658.48 371.493  25
   1   8  -2 3307.36 354.216  25
   1  -8  -2 3916.48 481.537   6
  -1  -8   2 2741.26 373.549   6
   1   8  -2 2881.06 396.065  27
  -1   8   1 1578.40 301.857  25
   1  -8  -1 1338.20 318.209  26
   1   8  -1 1919.94 344.075  27
   1  -8  -1 1520.27 288.110   6
  -1  -8   1 1969.91 335.140   6
   1   8  -1 1701.88 287.368  25
  -1   8   0 2703.16 379.512  25
   1  -8   0 2260.25 373.475   6
   1  -8   0 2928.76 422.239  26
   1   8   0 2291.37 389.761  27
   1   8   0 2601.26 337.272  25
  -1  -8   0 2040.85 332.426   6
   1   8   1 3136.78 425.513  27
   1  -8   1 2645.39 388.953  26
  -1  -8  -1 2798.48 372.518   6
  -1   8  -1 2560.68 384.099  25
   1  -8   1 2877.54 430.584   6
   1  -8   2 4969.73 514.630  26
  -1   8  -2 5588.41 511.475  25
   1   8   2 5316.11 566.174  27
  -1  -8  -2 5364.05 496.276   6
   1  -8   2 5226.13 542.382   6
  -1   8  -3 59463.5 1611.21  25
  -1  -8  -3 63084.9 1595.61   6
   1   8   3 61111.5 1789.15  27
   1  -8   3 58252.3 1714.72   6
  -1   8  -4 31278.8 1188.73  25
   1  -8   4 30390.8 1257.42   6
  -1  -8  -4 30984.1 1134.29   6
   1   8   4 29748.1 1281.55  27
   1   8   5 34167.3 1020.66   9
   1   8   5 34437.3 1394.04  27
   1  -8   5 32706.3 1314.76   6
  -1  -8  -5 33304.2 1185.49   6
  -1   8  -5 32512.3 1223.69  25
   1  -8   6 42888.0 1523.06   6
  -1  -8  -6 41373.9 1540.55  24
   1   8   6 40210.0 1531.27  27
  -1  -8  -6 40298.3 1309.17   6
   1   8   6 42051.2 1169.18   9
  -1   8  -6 40989.5 1380.90  25
   1  -8   7 51.7706 203.116   6
  -1  -8  -7-31.1703 264.111  24
  -1   8  -7 207.538 181.754  25
   1   8   7 731.432 309.312  27
   1   8   7 89.0933 167.010   9
   1   8   8 1209.33 269.410   9
  -1   8  -8 1004.79 263.348  25
  -1  -8  -8 1637.91 428.392  24
   1   8   8 1184.34 325.345  27
   1  -8   8 871.271 261.747   6
  -1   8  -9 25917.4 1147.83  25
   1   8   9 22604.3 958.597   9
  -1  -8  -9 22460.4 1316.47  24
   1  -8   9 23394.9 1169.48   6
  -1  -8 -10 6342.19 751.437  24
   1   8  10 6037.04 525.558   9
  -1   8 -10 7146.35 628.232  25
   1   8  11 3584.94 434.928   9
  -1  -8 -11 2229.92 453.105  24
   1   8  12 42316.6 1256.70  19
   1  -8  12 39800.5 1253.87  10
  -1  -8 -12 42411.6 1931.28  24
   1   8  12 42396.7 1373.13   9
   1   8  13 5032.08 505.158   9
   1  -8  13 4568.33 462.316  10
   1   8  13 4812.47 452.834  19
   1   8  14 9550.40 656.844   9
   1   8  14 10120.2 647.415  19
   1  -8  14 9883.80 650.434  10
   1   8  15 43809.5 1301.54  19
   1  -8  15 44884.4 1323.13  10
   1  -8  16 632.022 218.230  10
   1   8  16 797.743 236.699  19
   1   8  17 15646.8 728.393  19
   1  -8  17 15778.3 750.151  10
   1  -8  18 1550.26 257.652  10
   1   8  18 1975.74 276.593  19
   1  -8  19 464.623 161.949  10
   1   8  19 1112.35 193.812  19
   1  -8  20 3183.23 261.824  10
  -1  -9  19 1320.34 181.132  10
  -1   9  18 7684.49 465.974  13
  -1  -9  18 8231.61 455.549  10
  -1  -9  17 5306.04 401.585  10
  -1  -9  16 15076.5 694.228  10
  -1   9  15 3181.72 364.134  15
  -1  -9  15 3722.61 374.106  10
  -1   9  15 3551.88 375.544  19
  -1   9  14 8908.69 587.254  19
  -1   9  14 9358.21 623.994  15
  -1  -9  14 8585.79 571.879  10
  -1   9  13 89023.7 1926.85  15
  -1  -9  13 85450.3 1917.08  21
  -1   9  13 88614.1 1890.05   9
  -1   9  13 89545.5 1839.93  19
  -1  -9  13 87817.6 1785.78  10
  -1  -9  12 471.975 177.855  10
  -1   9  12 57.2458 173.230  19
  -1   9  12 358.628 203.352   9
  -1   9  12 334.006 189.939  15
  -1  -9  12 584.069 244.517  21
  -1  -9  11 42458.7 1402.72  21
  -1   9  11 44551.4 1291.76  19
   1  -9 -11 42576.8 1892.32  26
  -1   9  11 43149.7 1357.34   9
   1  -9 -10 1624.98 469.649  26
  -1   9  10 1091.24 309.852   5
   1  -9  -9 16946.2 1173.36  26
  -1   9   9 18515.7 1062.86   5
  -1   9   8 5844.84 600.925   5
   1  -9  -8 5082.87 632.196  26
   1  -9  -7 9890.04 894.041  26
  -1  -9   7 9951.34 745.612   6
   1  -9  -6 6321.48 686.803  26
  -1  -9   6 6690.18 634.474   6
   1  -9  -5 38524.3 1588.37  26
  -1   9   5 37679.8 1308.93  25
  -1  -9   5 38351.6 1432.34   6
   1  -9  -4 17292.0 1041.24  26
  -1   9   4 16614.4 870.579  25
  -1  -9   4 16263.8 943.886   6
  -1   9   3 10.0203 210.349  25
   1  -9  -3-47.2324 224.906  26
  -1  -9   3 761.170 285.140   6
   1  -9  -3 190.954 199.558   6
   1   9  -3 291.365 235.829  27
   1   9  -2 13766.8 837.212  27
  -1   9   2 12640.4 772.952  25
   1  -9  -2 12089.4 818.622  26
   1   9  -2 11451.2 690.308  25
   1  -9  -2 12680.0 843.614   6
  -1  -9   2 11778.9 783.527   6
   1   9  -1 7411.59 571.878  25
   1  -9  -1 7474.64 639.914  26
  -1  -9   1 7787.45 649.391   6
   1   9  -1 6857.21 625.031  27
   1  -9  -1 7282.44 657.831   6
  -1   9   1 6211.93 554.451  25
   1   9   0 49869.0 1629.53  27
  -1  -9   0 48722.5 1545.19   6
  -1   9   0 49557.1 1526.40  25
   1  -9   0 48746.6 1625.35   6
   1   9   1 29373.9 1292.53  27
  -1  -9  -1 30785.8 1222.81   6
   1  -9   1 30498.5 1305.83   6
  -1   9  -1 32211.3 1245.83  25
   1  -9   2 26769.6 1232.90   6
  -1   9  -2 27451.4 1162.36  25
   1   9   2 28439.9 1278.70  27
  -1  -9  -2 28660.9 1182.39   6
  -1   9  -3 14184.8 855.150  25
  -1  -9  -3 15228.1 863.969   6
   1  -9   3 12576.1 861.845   6
   1   9   3 13705.1 912.366  27
  -1   9  -4 572.954 258.407  25
   1   9   4 367.242 255.360  27
  -1  -9  -4 287.114 197.151   6
   1  -9   4 140.820 227.313   6
  -1   9  -5 56787.8 1692.24  25
   1  -9   5 53122.0 1781.77   6
   1   9   5 50918.9 1798.45  27
   1   9   5 52543.0 1336.44   9
  -1  -9  -5 54361.0 1636.07   6
  -1  -9  -6 44292.1 1483.04   6
   1   9   6 44950.0 1273.50   9
  -1   9  -6 44990.7 1532.60  25
   1  -9   6 43702.6 1630.77   6
   1   9   6 42490.2 1662.57  27
   1   9   7 25615.5 995.906   9
  -1   9  -7 27780.0 1205.08  25
   1  -9   7 25540.5 1263.89   6
   1   9   7 24501.2 1278.60  27
   1   9   8 6124.10 524.769   9
  -1   9  -8 5755.58 556.881  25
   1  -9   8 7304.88 691.713   6
   1   9   8 5944.81 651.205  27
   1   9   9 3101.14 394.407   9
  -1   9  -9 2911.53 419.354  25
   1  -9   9 2212.35 407.371   6
  -1  -9  -9 3706.70 606.624  24
   1   9  10 4631.23 477.172   9
  -1  -9 -10 4988.97 695.607  24
   1   9  10 4621.46 405.959  19
   1   9  11 390.432 251.012   9
   1  -9  11 462.941 199.506  10
  -1  -9 -11 469.468 375.295  24
   1   9  11 280.016 169.013  19
   1   9  12 4246.36 465.344   9
   1   9  12 4846.63 460.487  19
   1  -9  12 4441.33 444.472  10
   1   9  13 601.514 234.028   9
   1   9  13 736.019 216.577  19
   1  -9  13 712.296 270.891  10
   1   9  14 6373.41 515.117  19
   1  -9  14 6821.95 546.094  10
   1   9  15 9236.53 603.438  19
   1  -9  15 10033.5 631.825  10
   1   9  16 6722.72 503.165  19
   1  -9  16 7736.05 552.098  10
   1   9  17 7410.89 486.949  19
   1  -9  17 8417.50 529.212  10
   1  -9  18 1641.18 251.550  10
   1   9  18 1641.09 232.725  19
   1   9  19 224.322 106.657  19
   1  -9  19 50.5359 125.537  10
  -1 -10  18 3170.73 252.033  10
  -1 -10  17 7602.61 424.648  10
  -1 -10  16 3638.27 336.512  10
  -1 -10  15 44873.0 1148.01  10
  -1 -10  14 1067.42 225.719  10
  -1  10  14 1403.46 266.912  15
  -1  10  13 3164.15 380.072  15
  -1  10  13 3302.33 373.479  19
  -1 -10  12 16401.8 877.229  21
  -1  10  12 16581.4 814.621  19
  -1  10  12 17099.0 852.151  15
  -1  10  12 17022.5 857.636   9
  -1  10  11 37315.5 1268.37   9
  -1 -10  11 35580.7 1311.57  21
  -1  10  11 37464.2 1204.74  12
  -1  10  11 35955.8 1199.46  19
  -1  10  10 8988.19 609.083  12
  -1 -10  10 6902.81 596.869  21
   1 -10 -10 7683.33 807.645  26
  -1  10  10 7449.13 559.289  19
  -1  10   9 19136.0 936.124  17
   1 -10  -9 19970.7 1281.37  26
  -1 -10   9 18613.7 890.179  14
  -1  10   9 17945.1 843.187  12
  -1 -10   9 16955.2 904.632  21
  -1  10   9 16945.3 812.049  19
   1 -10  -8 15575.9 1133.15  26
  -1  10   8 15984.7 990.504   5
  -1 -10   7 606.605 196.319   6
  -1  10   7 576.638 264.033   5
  -1 -10   6 5170.98 569.673   6
   1 -10  -6 5903.54 695.891  26
  -1 -10   5 53842.9 1804.39   6
   1 -10  -5 54164.2 1949.97  26
   1 -10  -4 25461.0 1314.41  26
  -1  10   4 23916.7 1101.85  25
  -1 -10   4 23102.7 1197.74   6
   1 -10  -3 22085.7 1203.04  26
  -1  10   3 21362.8 1060.61  25
   1 -10  -3 22348.6 1162.13   6
  -1 -10   3 21616.9 1135.81   6
  -1  10   2 13168.4 835.559  25
   1  10  -2 14765.5 833.702  25
   1  10  -2 13227.0 855.191  27
   1 -10  -2 13657.5 923.659   6
  -1 -10   2 13245.3 896.792   6
   1  10  -1 205402. 3391.79  27
   1 -10  -1 199730. 3473.22   6
  -1  10   1 196969. 3188.80  25
  -1 -10   1 195504. 3340.52   6
  -1  10   0 62852.8 1815.56  25
   1  10   0 65120.9 1955.52  27
   1 -10   0 64182.0 1972.57   6
  -1 -10   0 66175.2 1926.91   6
  -1 -10  -1 13956.6 906.535   6
  -1  10  -1 12598.1 845.790  25
   1 -10   1 14137.7 945.372   6
   1  10   1 13677.5 917.441  27
  -1  10  -2 48405.5 1606.33  25
   1 -10   2 48975.3 1737.01   6
  -1 -10  -2 48114.3 1626.19   6
   1  10   2 46260.7 1699.02  27
  -1 -10  -3 5876.17 575.186   6
   1  10   3 4894.45 594.838  27
  -1  10  -3 5439.77 585.111  25
   1 -10   3 6101.15 649.314   6
  -1 -10  -4 12918.2 860.914   6
   1  10   4 11033.3 873.925  27
   1  10   4 11828.8 660.717   9
  -1  10  -4 12471.8 841.455  25
   1 -10   4 11383.5 879.545   6
   1  10   5 62756.6 1540.79   9
   1  10   5 60089.4 2037.21  27
  -1  10  -5 61670.8 1843.89  25
   1 -10   5 60095.6 1974.69   6
  -1 -10  -5 65514.4 1900.50   6
   1 -10   6 598.882 296.702   6
   1  10   6 210.923 156.650   9
  -1  10  -6 537.294 295.212  25
   1  10   6 290.272 260.823  27
   1  10   7 29515.3 1468.97  27
  -1  10  -7 30148.9 1307.33  25
   1 -10   7 30386.8 1435.47   6
   1  10   7 28472.7 1097.01   9
   1 -10   8 728.247 275.204   6
  -1  10  -8 918.851 278.356  25
   1  10   8 675.156 218.268   9
  -1  10  -9 2011.07 379.991  25
   1 -10   9 2468.50 440.475   6
   1  10   9 1650.33 318.795   9
  -1 -10  -9 2408.12 323.826  28
   1  10   9 2295.18 318.992  19
  -1 -10 -10 89.9334 176.800  28
   1  10  10 199.301 146.280  19
   1  10  10 169.928 192.934   9
   1 -10  11 9667.89 649.381  10
   1  10  11 9272.99 659.263   9
   1  10  11 8949.49 604.483  19
   1 -10  12 4846.49 467.622  10
   1  10  12 5528.57 512.139   9
   1  10  12 6056.16 512.479  19
   1 -10  13 369.755 231.981  10
   1  10  13 29.2433 167.451  19
   1  10  14 109.121 192.312  19
   1 -10  14 210.402 205.744  10
   1 -10  15 1060.48 256.485  10
   1  10  15 871.630 247.692  19
   1 -10  16 3645.62 364.334  10
   1  10  16 3334.12 355.766  19
   1 -10  17 1648.69 243.197  10
   1  10  17 1461.12 242.427  19
   1  10  18 7077.06 397.777  19
   1 -10  18 7474.06 413.087  10
  -1  11  14 838.863 209.507  15
  -1  11  13 12685.3 690.653  15
  -1  11  12-72.2314 157.553  15
  -1  11  12 96.1878 170.750  12
  -1  11  11 15599.4 783.962  12
  -1 -11  11 15993.5 872.037  21
  -1  11  10 13217.2 768.046   9
  -1 -11  10 12603.3 799.098  21
  -1  11  10 12873.4 722.272  12
  -1 -11   9 873.104 255.803  14
  -1  11   9 736.268 211.692  12
  -1  11   9 295.356 215.198  17
  -1 -11   9 635.300 250.276  21
   1 -11  -8 45120.7 1884.29  26
  -1 -11   8 43383.2 1407.56  14
  -1  11   8 42704.8 1317.73  12
  -1 -11   8 41637.3 1442.94  21
  -1  11   8 43003.6 1425.55  17
   1 -11  -7 31554.0 1576.19  26
  -1  11   7 31787.5 1210.14  17
  -1 -11   7 30610.3 1226.15  21
  -1 -11   7 32318.2 1217.03  14
  -1  11   7 31818.4 1124.47  12
  -1 -11   7 32061.6 1444.90   6
  -1  11   6 33311.7 1240.62  17
  -1 -11   6 32584.8 1222.42  14
  -1 -11   6 33169.4 1256.51  21
  -1  11   6 30917.2 1089.78  12
  -1 -11   6 32405.9 1461.60   6
  -1 -11   5 17678.8 1089.19   6
  -1 -11   4 5970.61 657.510   6
   1 -11  -3 2205.93 412.085   6
  -1  11   3 2918.83 457.902  25
  -1 -11   3 2324.27 420.981   6
  -1  11   2 4690.96 564.091  25
   1 -11  -2 3470.36 499.132   6
  -1 -11   2 4319.58 549.729   6
  -1  11   1 16969.2 1011.31  25
   1 -11  -1 16168.7 1049.16   6
   1  11  -1 19743.2 1104.74  27
  -1 -11   1 16681.8 1054.48   6
  -1  11   0 7068.15 681.578  25
  -1 -11   0 6487.22 663.377   6
   1 -11   0 6723.55 694.085   6
   1  11   0 7929.44 715.282  27
   1  11   1 105353. 2603.34  27
  -1  11  -1 109032. 2540.01  25
  -1 -11  -1 113388. 2652.53   6
   1 -11   1 109848. 2719.19   6
   1  11   2 2988.52 473.490  27
  -1  11  -2 3964.99 488.827  25
  -1 -11  -2 3588.10 521.666   6
   1 -11   2 3791.06 550.717   6
   1  11   3 1514.08 393.849  27
  -1  11  -3 1268.00 348.054  25
   1 -11   3 558.492 218.523   6
  -1 -11  -3 1116.42 310.138   6
   1  11   4 4055.74 571.544  27
   1 -11   4 3333.57 510.868   6
  -1  11  -4 3858.37 495.899  25
  -1 -11  -4 4076.69 530.543   6
   1  11   5 590.871 247.974  27
   1 -11   5 1329.59 359.571   6
  -1  11  -5 850.761 308.551  25
   1  11   5 1175.31 271.831   9
  -1 -11  -5 1662.59 397.021   6
   1  11   6 1759.31 404.036  27
   1  11   6 2288.18 338.205   9
   1 -11   6 1930.48 343.400  14
  -1  11  -6 2143.81 371.547  25
   1  11   6 2295.69 308.912  19
   1 -11   6 1731.27 385.394   6
  -1 -11  -6 1584.80 302.838  28
   1 -11   6 2579.22 345.972  28
   1  11   7 17129.5 878.469   9
   1 -11   7 16972.0 814.888  28
  -1 -11  -7 17292.1 875.934  28
  -1  11  -7 16331.2 974.750  25
   1 -11   7 18620.8 1143.79   6
   1  11   7 16000.3 762.113  19
  -1 -11  -8 4712.16 479.971  28
   1  11   8 4659.23 480.604   9
  -1  11  -8 5357.24 581.790  25
   1 -11   8 3268.75 489.378   6
   1  11   8 4841.47 446.494  19
   1 -11   8 4624.64 438.423  28
  -1 -11  -9 4659.79 486.382  28
   1  11   9 4674.55 460.004   9
   1  11   9 4750.65 445.595  19
   1  11  10 2257.21 345.428   9
   1 -11  10 1633.84 289.691  10
   1  11  10 2067.13 307.026  19
  -1 -11 -10 1994.46 324.325  28
   1 -11  11 2768.02 372.789  10
   1  11  11 2678.23 363.978  19
  -1 -11 -11 2513.12 337.163  28
   1  11  12 4766.02 450.542  19
   1 -11  12 4493.39 442.672  10
   1 -11  13 1091.07 255.554  10
   1  11  13 813.857 240.433  19
   1  11  14 23397.4 897.024  19
   1 -11  14 22048.6 858.758  10
   1 -11  15 698.441 223.328  10
   1  11  15 858.252 209.753  19
   1  11  16 21930.5 774.167  19
   1 -11  16 23925.5 786.342  10
   1  11  17 1612.61 218.701  19
   1 -11  17 1481.92 210.813  10
  -1  12  13 2784.51 312.108  15
  -1  12  12 3951.86 379.535  15
  -1  12  12 4119.07 388.858  12
  -1  12  11 2830.36 369.454  15
  -1  12  11 3198.61 372.601  12
  -1 -12  11 4084.64 426.229  14
  -1 -12  10 342.990 196.053  14
  -1  12  10 261.935 203.054  12
  -1 -12   9 34452.3 1289.66  21
  -1  12   9 37300.6 1309.86  17
  -1  12   9 35272.3 1188.07  12
  -1 -12   9 34157.1 1232.76  14
  -1  12   8 77.6347 172.255  17
  -1 -12   8-67.3902 197.264  14
  -1  12   8-170.981 217.396  12
  -1 -12   8-270.834 275.537  21
  -1  12   7 7120.43 602.536  17
  -1 -12   7 6016.86 580.281  14
  -1  12   7 6487.71 540.397  12
  -1 -12   7 5174.95 536.857  21
  -1 -12   6 5905.14 570.393  14
  -1  12   6 5096.82 524.958  17
  -1  12   6 7146.15 551.493  12
  -1 -12   6 6656.69 597.765  21
   1 -12  -6 5787.21 517.282  28
  -1  12   5 1642.99 323.297  17
   1 -12  -5 2334.98 366.757  28
  -1 -12   5 1381.12 387.949   6
  -1 -12   5 1361.38 324.891  14
  -1  12   5 1953.53 320.852  12
  -1 -12   5 1226.89 324.790  21
  -1  12   4 7045.52 613.064  17
  -1 -12   4 7577.50 617.636  14
  -1 -12   4 6205.90 570.266  21
  -1  12   4 6983.33 539.981  12
  -1 -12   4 6874.16 700.126   6
   1 -12  -4 8336.08 617.485  28
  -1  12   3 3195.79 358.490  12
  -1  12   3 3125.89 476.621  25
  -1 -12   3 2683.17 384.492  14
  -1 -12   3 3184.59 485.227   6
   1 -12  -3 3384.78 420.503  28
  -1 -12   3 3387.37 447.395  21
  -1 -12   3 2803.91 356.312  28
  -1 -12   2 566.193 284.113   6
   1 -12  -2 384.642 249.206   6
  -1  12   2-229.531 209.725  25
  -1 -12   2-257.448 196.355  14
  -1  12   2 21.8524 172.984  12
  -1 -12   2 242.269 208.980  21
   1 -12  -2 210.926 174.802  28
  -1 -12   2 230.347 214.230  28
   1 -12  -1 202.355 208.338   6
   1 -12  -1 659.831 229.329  28
  -1 -12   1 461.070 274.384   6
  -1 -12   1 146.760 187.653  14
  -1  12   1 414.496 195.461  12
  -1  12   1-76.7083 209.785  25
  -1 -12   1 494.741 205.665  28
   1 -12   0 2136.48 372.029  14
   1 -12   0 1776.91 320.271  28
   1 -12   0 1067.45 313.177   6
  -1  12   0 1981.28 408.535  25
  -1 -12   0 1336.46 322.782  14
  -1 -12   0 1246.09 296.329  28
  -1  12   0 1418.34 243.647  12
  -1 -12   0 1770.94 329.989   6
   1 -12   1 2045.03 352.295  14
  -1 -12  -1 2304.74 377.694  28
  -1 -12  -1 1961.76 389.486   6
  -1  12  -1 2059.92 377.384  25
   1  12   1 2160.45 403.267  27
  -1 -12  -1 2807.24 367.807  14
  -1  12  -1 1549.04 255.725  12
   1 -12   1 2516.68 442.096   6
   1 -12   1 2183.42 364.656  28
   1  12   2 103492. 2646.77  27
   1 -12   2 94719.6 2092.25  14
  -1  12  -2 97527.7 2436.30  25
  -1 -12  -2 99915.7 2598.35   6
   1 -12   2 95048.5 2597.68   6
  -1 -12  -2 99082.2 2098.01  28
   1 -12   2 98118.8 2064.07  28
   1  12   3 14817.7 1035.94  27
   1 -12   3 13423.3 820.239  14
  -1  12  -3 13432.2 920.627  25
   1 -12   3 14327.5 802.654  28
  -1 -12  -3 14161.0 810.461  28
   1 -12   3 13868.6 1009.59   6
  -1 -12  -3 15325.1 1027.63   6
   1  12   4 17910.7 1143.13  27
  -1  12  -4 17647.4 1037.79  25
  -1 -12  -4 19263.3 1134.75   6
   1 -12   4 17535.3 918.381  14
  -1 -12  -4 20400.9 974.150  28
   1 -12   4 18339.7 1139.09   6
   1 -12   4 17749.8 879.666  28
   1  12   5 9391.97 830.019  27
  -1 -12  -5 10173.6 700.232  28
   1 -12   5 10001.9 718.705  14
  -1  12  -5 9954.51 783.072  25
   1 -12   5 10723.3 683.858  28
   1 -12   5 10278.0 868.776   6
   1 -12   6 3691.49 424.157  28
   1  12   6 2789.59 376.515   9
   1  12   6 3665.00 368.478  19
  -1 -12  -6 3462.58 419.830  28
   1 -12   7 44121.0 1326.34  28
  -1 -12  -7 44492.8 1420.34  28
   1  12   7 44623.2 1392.53   9
   1  12   7 46996.1 1296.74  19
  -1 -12  -8 7260.43 588.973  28
   1  12   8 6886.45 515.696  19
   1  12   8 6630.67 562.701   9
  -1 -12  -9 57835.5 1595.47  28
   1  12   9 61402.0 1502.19  19
  -1 -12 -10 11785.0 720.157  28
   1  12  10 11874.0 668.632  19
   1 -12  10 10780.1 652.705  10
   1  12  11 30631.8 1050.40  19
  -1 -12 -11 31292.4 1108.34  28
   1 -12  11 30357.2 1051.94  10
   1  12  12 16687.7 765.533  19
   1 -12  12 16987.9 772.001  10
   1  12  13 1971.57 304.716  19
   1 -12  13 2109.66 298.719  10
   1  12  14 6409.47 414.270  12
   1  12  14 6048.52 439.298  19
   1 -12  14 6086.56 429.082  10
   1 -12  15 994.914 198.604  10
   1  12  15 1182.41 216.762  19
   1 -12  16 448.463 131.120  10
   1  12  16 172.206 125.360  19
  -1  13  12 912.072 203.324  15
  -1  13  12 952.165 204.636  12
  -1  13  11 4947.46 423.676  15
  -1  13  11 4855.01 418.427  12
  -1 -13  10 10967.9 653.968  14
  -1  13  10 10912.6 630.019  12
  -1  13   9 10662.8 643.106  12
  -1 -13   9 11834.6 713.378  14
  -1  13   8 12695.4 768.958  17
  -1 -13   8 13131.7 776.729  14
  -1  13   8 13237.7 731.575  12
  -1 -13   7 2152.94 352.272  14
  -1  13   7 2315.78 352.671  12
  -1  13   7 2280.07 368.049  17
  -1  13   6 9379.96 698.762  17
  -1 -13   6 9371.76 687.349  14
  -1  13   6 10467.8 665.039  12
   1 -13  -6 9477.61 640.988  28
  -1 -13   5 8163.16 650.290  14
  -1  13   5 8724.74 680.176  17
   1 -13  -5 9046.77 637.693  28
  -1  13   5 9135.99 620.237  12
  -1 -13   4 3962.30 464.272  14
  -1  13   4 3951.12 485.266  17
  -1  13   4 5064.83 470.663  12
   1 -13  -4 4280.39 456.465  28
  -1  13   3 16156.5 937.776  17
  -1 -13   3 17382.9 930.004  14
  -1  13   3 17381.2 819.747  12
   1 -13  -3 16819.7 871.784  28
  -1 -13   3 17186.0 854.540  28
  -1 -13   2 225.821 188.831  28
  -1 -13   2 582.337 244.415  14
  -1  13   2 196.524 180.871  12
   1 -13  -2 355.219 191.653  28
  -1 -13   1 15178.1 853.887  14
  -1  13   1 13859.2 729.639  12
   1 -13  -1 15052.9 821.037  28
  -1 -13   1 13030.3 778.948  28
  -1 -13   0-110.030 228.326  14
   1 -13   0-98.0505 191.573  28
  -1  13   0 196.282 178.359  12
  -1 -13   0-12.9853 220.741  28
  -1 -13  -1 1420.14 307.841  14
  -1 -13  -1 1736.35 334.118  28
   1 -13   1 664.323 233.773  28
   1 -13   2 11361.3 727.169  28
  -1 -13  -2 12059.2 768.012  28
  -1 -13  -3 8896.67 679.352  28
   1 -13   3 6923.90 576.377  28
   1 -13   4 7492.24 586.579  28
  -1 -13  -4 6942.48 592.689  28
  -1 -13  -5 54539.1 1584.05  28
   1 -13   5 52701.6 1487.68  28
  -1 -13  -6 13.2891 249.247  28
   1  13   6 320.245 175.936  19
   1 -13   6 105.511 187.928  28
  -1 -13  -7 1797.08 332.203  28
   1 -13   7 2349.01 335.296  28
   1  13   7 1675.86 269.837  19
  -1 -13  -8 6013.68 537.897  28
   1  13   8 5707.13 464.174  19
   1 -13   9 288.183 189.780  10
  -1 -13  -9 320.209 200.873  28
   1  13   9 244.006 156.658  19
   1 -13  10 13650.2 683.539  10
  -1 -13 -10 12245.5 692.324  28
   1  13  10 13298.1 675.190  19
  -1 -13 -11 18883.4 807.193  28
   1  13  11 19719.6 799.692  19
   1 -13  11 18965.2 775.573  10
   1 -13  12 7345.99 471.322  10
   1  13  12 7713.91 489.855  19
   1  13  12 8064.43 504.697  12
   1  13  13 14261.8 604.896  12
   1  13  13 13731.2 617.842  19
   1 -13  13 13743.7 590.134  10
   1  13  14 3791.24 281.126  12
   1 -13  14 3702.91 306.865  10
   1 -13  15 1058.43 161.892  10
  -1  14  12 1075.25 181.524  12
  -1  14  11 128.075 135.650  15
  -1  14  11-166.918 150.207  12
  -1  14  10 270.860 171.561  12
  -1  14  10 91.5686 163.358  15
  -1 -14   9 3088.01 359.347  14
  -1  14   9 3003.47 354.733  12
  -1  14   8 7185.57 561.802  17
  -1  14   8 5833.25 477.146  12
  -1 -14   8 7176.65 564.096  14
  -1 -14   7 288.419 226.302  14
  -1  14   7 21.7775 180.429  17
  -1  14   7 179.521 208.553  12
   1 -14  -7 212.295 187.862  28
  -1  14   6 15579.2 857.125  17
  -1 -14   6 17303.9 887.990  14
  -1  14   6 18143.9 811.028  12
   1 -14  -6 17714.3 831.930  28
  -1 -14   5 3253.15 430.033  14
  -1  14   5 3678.98 399.514  12
  -1  14   5 2464.27 382.563  17
   1 -14  -5 3342.18 406.065  28
  -1 -14   4 2466.72 373.653  14
  -1  14   4 2178.84 314.598  12
   1 -14  -4 2376.27 351.618  28
  -1  14   4 1945.74 356.166  17
  -1  14   3 9224.88 699.780  17
  -1 -14   3 9766.77 690.257  14
  -1  14   3 9837.49 622.026  12
  -1 -14   3 10486.0 651.111  28
   1 -14  -3 10398.1 673.404  28
  -1  14   2 7744.06 649.840  17
  -1 -14   2 7450.74 602.946  14
  -1  14   2 8314.18 560.942  12
   1 -14  -2 7075.50 586.845  28
  -1 -14   2 6613.22 547.604  28
  -1 -14   1 802.998 242.293  14
  -1  14   1 675.590 232.595  12
   1 -14  -1 239.495 211.744  28
  -1 -14   1 449.730 222.146  28
   1 -14   0 6527.49 562.228  28
  -1  14   0 6837.89 511.758  12
  -1 -14   0 6294.03 546.504  28
  -1 -14   0 7211.46 577.979  14
   1 -14   1 13884.3 778.769  28
  -1 -14  -1 14096.0 802.124  28
  -1 -14  -1 16197.5 834.528  14
   1  14   2 67430.1 1500.41  12
   1 -14   2 66282.4 1668.41  28
  -1 -14  -2 64508.5 1687.85  28
   1  14   3 16054.5 752.488  12
  -1 -14  -3 14915.8 828.493  28
   1 -14   3 15807.2 824.160  28
  -1 -14  -4 11028.4 719.123  28
   1 -14   4 9937.75 643.228  28
  -1 -14  -5-242.828 241.627  28
   1 -14   5 129.346 198.955  28
  -1 -14  -6 24275.8 1018.46  28
   1 -14   6 25675.2 976.631  28
  -1 -14  -7 67759.4 1652.75  28
   1 -14   8 2385.71 307.789  10
   1  14   8 2449.89 333.175  12
  -1 -14  -8 1918.08 314.459  28
   1 -14   9 18906.3 751.254  10
  -1 -14  -9 18427.2 820.923  28
   1  14   9 19191.6 791.847  12
   1 -14  10 2015.82 258.886  10
  -1 -14 -10 2682.79 322.203  28
   1  14  10 2314.83 293.527  12
   1  14  11 6082.55 424.416  12
   1 -14  11 5424.78 377.765  10
  -1 -14 -11 5834.81 415.550  28
   1  14  12 289.128 147.396  12
   1 -14  12 266.823 130.516  10
   1 -14  13 339.604 128.957  10
   1  14  13 78.4316 112.861  12
  -1  15  11 53429.9 963.142  12
  -1  15  10 35303.3 868.880  15
  -1  15  10 35217.7 877.449  12
  -1  15   9 239.914 158.074  12
  -1  15   9 205.202 171.732  15
  -1 -15   8 62135.4 1406.28  14
  -1  15   8 63136.6 1313.69  12
  -1  15   7 164.330 171.203  17
  -1 -15   7 566.586 238.499  14
  -1  15   7 181.329 168.386  12
   1 -15  -7 106.460 143.527  28
  -1  15   6 9082.69 611.324  17
  -1 -15   6 9303.32 609.916  14
  -1  15   6 10335.3 578.114  12
   1 -15  -6 9990.06 575.616  28
  -1 -15   5 9483.10 633.677  14
  -1  15   5 9880.55 570.541  12
  -1  15   5 9101.45 632.685  17
   1 -15  -5 9011.77 570.406  28
  -1 -15   4 123.639 215.165  14
  -1  15   4 102.897 205.005  17
   1 -15  -4 341.350 207.872  28
  -1  15   4 280.391 168.355  12
  -1  15   3 11367.7 722.793  17
  -1 -15   3 12288.5 724.902  14
  -1  15   3 12100.4 632.498  12
   1 -15  -3 12415.8 692.103  28
  -1 -15   3 14118.9 688.630  28
   1 -15  -2 1496.29 313.063  28
  -1  15   2 1595.38 334.075  17
  -1 -15   2 1669.23 303.623  14
  -1  15   2 1616.13 274.410  12
  -1 -15   2 1223.67 259.644  28
  -1  15   1 5422.99 532.621  17
  -1  15   1 4543.10 399.628  12
  -1 -15   1 5492.30 497.558  14
   1 -15  -1 5611.88 486.790  28
  -1 -15   1 5251.53 465.156  28
  -1 -15   0 3072.83 387.332  14
  -1  15   0 3055.61 322.581  12
  -1 -15   0 3040.71 374.801  28
   1 -15   0 3226.90 406.889  28
  -1 -15  -1 2034.79 324.156  14
  -1 -15  -1 1816.78 329.940  28
   1 -15   1 1552.25 304.274  28
   1  15   2 5937.68 428.340  12
  -1 -15  -2 5469.13 500.040  28
   1 -15   2 6516.90 509.480  28
   1 -15   3 276.319 215.458  28
  -1 -15  -3 148.026 205.740  28
   1  15   3-74.0272 177.630  12
   1  15   4 42022.9 1119.63  12
  -1 -15  -4 42821.8 1285.59  28
   1 -15   4 43862.2 1228.31  28
   1  15   5 1015.88 224.847  12
   1 -15   5 1182.74 235.132  28
  -1 -15  -5 558.543 249.132  28
  -1 -15  -6 5374.70 480.610  28
   1  15   6 5858.00 443.659  12
   1 -15   6 6047.60 417.420  10
   1  15   7 35830.3 1010.09  12
  -1 -15  -7 35735.3 1105.40  28
   1 -15   7 36081.0 957.103  10
   1  15   8 848.808 205.585  12
   1 -15   8 535.904 145.847  10
  -1 -15  -8 1079.38 242.147  28
   1  15   9 249.801 173.733  12
   1 -15   9 86.2812 122.170  10
  -1 -15  -9 325.728 169.418  28
   1  15  10 13200.0 552.113  12
   1 -15  10 12281.1 477.224  10
  -1 -15 -10 12492.3 537.960  28
   1 -15  11 665.012 132.627  10
   1  15  11 180.463 134.799  12
  -1  16   9 8933.28 390.451  12
  -1  16   8 1241.13 180.327  12
  -1  16   8 1639.62 204.914  15
  -1  16   7 775.728 170.701  12
  -1  16   6 10690.2 510.873  12
   1 -16  -6 10113.0 487.267  28
  -1  16   5 5610.98 441.884  17
  -1 -16   5 5796.87 439.513  14
  -1  16   5 5918.66 397.356  12
   1 -16  -5 6200.70 412.879  28
  -1 -16   4 1047.60 230.342  14
  -1  16   4 1284.34 221.201  12
  -1  16   4 1359.86 242.441  17
   1 -16  -4 1062.65 219.816  28
  -1 -16   3 36682.1 939.523  28
  -1  16   3 34768.7 1092.82  17
   1 -16  -3 33751.9 994.321  28
  -1  16   3 35699.9 944.748  12
  -1  16   2-159.999 199.297  17
  -1 -16   2 115.632 167.620  14
  -1  16   2 467.533 173.190  12
   1 -16  -2 309.475 203.706  28
  -1 -16   2 560.331 171.761  28
  -1  16   1 35629.4 1138.48  17
  -1  16   1 37598.1 944.463  12
   1 -16  -1 37080.8 1071.12  28
  -1 -16   1 36016.4 1020.43  28
  -1 -16   1 36255.9 1066.51  14
  -1  16   0 6634.57 509.841  17
  -1 -16   0 6374.54 455.088  14
   1 -16   0 6454.45 472.244  28
  -1 -16   0 6402.10 455.569  28
   1 -16   1 241.849 186.893  28
  -1 -16  -1 172.768 172.976  28
  -1  16  -1-194.344 190.094  17
   1 -16   2 1609.07 254.688  28
  -1 -16  -2 1394.10 253.844  28
  -1  16  -2 1988.70 309.161  17
   1  16   3 5672.71 360.837  12
   1 -16   3 5305.48 413.362  28
  -1 -16  -3 4673.27 402.813  28
   1  16   4 787.853 177.034  12
  -1 -16  -4 605.267 219.880  28
   1  16   5 22257.6 704.517  12
  -1 -16  -5 21345.2 789.851  28
   1  16   6 158.918 129.193  12
  -1 -16  -6 427.659 206.101  28
   1  16   7 22103.3 678.594  12
  -1 -16  -7 22795.7 753.349  28
   1  16   8 730.116 169.578  12
  -1 -16  -8 587.630 176.981  28
   1  16   9 5487.96 315.711  12
   1 -17  -4 17730.5 561.208  28
  -1  17   3 13625.4 557.446  17
   1 -17  -3 13284.5 512.925  28
   1 -17  -2 3151.54 277.661  28
  -1 -17   2 2823.20 232.047  28
  -1  17   2 3030.21 291.311  17
  -1  17   1 991.134 208.505  17
   1 -17  -1 1089.07 198.202  28
  -1 -17   1 541.911 146.129  28
  -1  17   0 2598.85 283.492  17
   1 -17   0 3125.74 280.517  28
  -1 -17   0 2360.46 237.438  28
  -1 -17  -1 5952.65 364.576  28
  -1  17  -1 5760.86 394.082  17
  -1  17  -2 22397.4 736.581  17
  -1 -17  -2 22233.0 681.810  28
  -1  17  -3 1850.06 235.835  17
  -1 -17  -3 1381.58 189.063  28
  -1  17  -4 15997.3 592.644  17
  -1 -17  -4 15762.3 560.080  28
  -1  17  -5 3716.50 286.615  17
  -1 -17  -5 3428.70 271.921  28
  -2   0  21-187.760 453.101  13
  -2   0  21 82.1259 154.420  10
  -2   0  21-168.680 152.812  20
  -2   0  20 4439.41 515.355  13
  -2   0  20 4470.26 422.501  10
  -2   0  20 5352.89 462.582  20
  -2   0  19 303.646 228.119  13
  -2   0  19-31.4465 194.240  10
  -2   0  19-4.97623 196.055  20
  -2   0  18 6004.98 578.546  13
  -2   0  18 5916.85 546.175  20
  -2   0  18 5226.38 497.312  10
  -2   0  17-459.615 320.187  13
  -2   0  17 42.1015 202.103  20
  -2   0  17 149.373 221.836  10
  -2   0  16 96533.4 2018.90  10
  -2   0  16 96828.2 2147.90  20
  -2   0  16 94116.9 2180.88  13
  -2   0  15-21.0990 233.900  13
  -2   0  15-48.3898 172.938  10
  -2   0  15-322.102 243.372  20
  -2   0  15 232.160 278.830   5
  -2   0  14 20472.9 1273.33   5
  -2   0  13-111.190 215.157   5
  -2   0  12 3093.00 477.819   5
  -2   0  11-97.8380 241.646   5
  -2   0  10 11831.9 806.230   5
  -2   0   9 57.6647 181.711   5
  -2   0   8 25738.1 1016.69   5
  -2   0   7 19.8273 172.326   5
  -2   0   6 248355. 2712.80   5
   2   0  -5 198.208 136.000  26
  -2   0   5 110.064 140.855   5
   2   0  -4 78231.7 1401.11  26
  -2   0   4 81889.7 1085.71   8
  -2   0   4 82549.2 1669.28  24
  -2   0   4 80708.2 1328.88   5
   2   0  -3 58.7097 159.470  26
  -2   0   3-141.697 150.536   5
   2   0  -3 20.0715 100.873   4
  -2   0   3 6.60027 201.289  24
   2   0  -3-298.029 421.213   2
   2   0  -2 14240.8 525.060   4
  -2   0   2 15159.1 683.676  24
   2   0  -2 13228.0 698.041  23
  -2   0   2 14339.0 1078.09  22
   2   0  -2 15910.5 1145.73  22
   2   0  -2 14173.5 1206.72   2
   2   0  -2 13921.4 582.408  26
   2   0  -1-17.7627 149.332  26
   2   0  -1 64.6314 126.062   4
  -2   0   1 237.700 170.977  24
   2   0  -1 55.0563 149.359  23
  -2   0   1 84.6017 277.197  22
   2   0  -1 562.252 352.770  22
   2   0  -1-167.839 178.806  27
   2   0   0 39908.9 1036.54  27
  -2   0   0 39063.9 1099.87  24
   2   0   0 36838.1 1291.71  23
  -2   0   0 36586.7 1720.98  22
   2   0   0 38956.6 1777.91  22
  -2   0   0 38222.6 1337.49  23
   2   0   0 38753.8 975.799  26
   2   0   0 40102.7 938.416   4
   2   0   1 288.413 167.863  27
   2   0   1 70.0497 189.455  23
   2   0   1-39.6426 155.233   4
   2   0   1 130.663 167.733  26
   2   0   2 12095.5 593.311  26
   2   0   2 12014.6 909.267  23
  -2   0  -2 11630.9 896.090  23
  -2   0  -3-50.1008 257.592  23
   2   0   3-80.9011 219.169  23
   2   0   3-1.45583 168.056  26
   2   0   4 19340.7 784.444  26
  -2   0  -4 18674.3 858.628  24
   2   0   4 18927.0 556.932   7
  -2   0  -5-71.2827 233.621  24
   2   0   5 94.7365 188.532  26
   2   0   5 76.6661 107.157   7
   2   0   5 10.8058 152.593   4
   2   0   6 6881.90 486.383   4
  -2   0  -6 8384.15 649.979  24
   2   0   6 7474.59 418.749   7
   2   0   6 7656.44 548.320  26
  -2   0  -7 329.888 266.554  24
   2   0   7-108.810 156.723   4
   2   0   7 232.093 148.169   7
   2   0   8 913.911 235.796   4
  -2   0  -8 681.579 282.084  24
   2   0   8 650.747 179.525   7
   2   0   9 10452.1 645.824   4
   2   0   9 8736.59 525.190   7
   2   0  10 11398.2 620.059   7
  -2   0 -10 11634.6 828.562  24
  -2   0 -11-49.8157 216.763  24
   2   0  11-135.582 168.341   7
  -2   0 -12 3269.04 490.334  24
  -2   0 -13-313.855 320.339  24
  -2   0 -13 199.713 219.949  25
  -2   0 -14 1073.24 304.598  25
  -2   0 -15-75.3908 214.420  25
  -2   1  21 843.721 397.249  13
  -2   1  21 1201.22 249.590  20
  -2  -1  21 518.559 172.284  10
  -2  -1  20 1869.97 602.453  13
  -2   1  20 2912.46 384.812  13
  -2  -1  20 2692.91 357.333  10
  -2  -1  20 3338.88 368.523  20
  -2   1  20 3089.42 382.882  20
  -2   1  20 2700.03 354.470  10
  -2   1  19 8188.53 625.674  13
  -2   1  19 7665.02 566.063  10
  -2  -1  19 7089.22 655.866  13
  -2  -1  19 7129.62 545.786  20
  -2  -1  19 8153.37 564.094  10
  -2   1  19 7635.37 596.329  20
  -2   1  18 8624.37 671.607  13
  -2  -1  18 7121.44 610.599  13
  -2  -1  18 7336.97 568.285  10
  -2   1  18 8331.83 650.389  20
  -2  -1  18 8579.30 641.253  20
  -2   1  18 7722.80 588.459  10
  -2  -1  17-89.5580 257.317  13
  -2  -1  17-192.512 289.490  20
  -2   1  17 110.764 246.630  20
  -2   1  17-148.143 268.627  13
  -2   1  17-33.8227 221.354  10
  -2  -1  17-202.887 210.211  10
  -2   1  16 20175.7 1019.65  13
  -2  -1  16 19311.9 1000.93  13
  -2  -1  16 18639.7 940.663  20
  -2   1  16 19408.9 992.561  20
  -2   1  16 18698.9 900.002  10
  -2  -1  16 20590.5 936.088  10
  -2  -1  15-1.25109 223.627  13
  -2   1  15 85.3675 235.803  13
  -2   1  15 296.344 198.821   5
  -2   1  15-215.205 208.600  10
  -2  -1  15-59.0008 198.895  20
  -2   1  15 213.208 226.372  20
  -2  -1  15 151.269 250.164   5
  -2  -1  15-109.001 210.996  10
  -2   1  14 35687.2 1663.16   5
  -2  -1  14 36449.6 1720.71   5
   2   1 -13 893.015 279.787  27
  -2   1  13 840.124 324.714   5
  -2  -1  13 633.602 298.197   5
  -2   1  12 171.613 251.349   5
  -2  -1  12 53.2994 232.854   5
  -2  -1  11 17634.4 1048.42   5
  -2   1  11 18318.8 1036.59   5
  -2  -1  10 8518.49 689.248   5
  -2   1  10 7997.10 668.997   5
  -2  -1   9 41926.2 1409.56   5
  -2   1   9 42558.9 1402.03   5
   2  -1  -8 9054.36 636.307  26
  -2  -1   8 9294.95 630.597   5
  -2   1   8 9646.09 639.065   5
  -2   1   7 27609.8 997.177   5
   2  -1  -7 29031.2 1057.52  26
  -2  -1   6 29603.5 677.952   8
  -2  -1   6 28317.4 927.534   5
  -2   1   6 29855.3 967.465   5
   2  -1  -6 29190.3 1015.29  26
   2  -1  -5 6440.19 477.723  26
  -2  -1   5 6182.47 312.578   8
  -2  -1   5 6839.17 437.620   5
  -2   1   5 6020.92 431.075   5
  -2  -1   4 1503.58 212.903   5
   2  -1  -4 1768.66 276.174  26
  -2  -1   4 2336.46 207.958   8
  -2   1   4 1947.03 319.972  24
  -2   1   4 1866.67 387.570  22
   2  -1  -4 2062.70 480.382  22
  -2  -1   4 1398.04 270.298  24
  -2   1   4 1542.10 244.090   5
   2   1  -3 34505.8 1119.75  27
  -2  -1   3 34000.9 695.146   8
  -2   1   3 33792.5 844.810   5
  -2  -1   3 35902.6 1033.08  24
   2  -1  -3 33525.0 988.571  26
   2   1  -3 31332.6 1319.00  23
   2   1  -3 33631.3 784.514   4
  -2   1   3 33515.0 1609.41  22
   2  -1  -3 33200.6 1606.98  22
  -2  -1   3 30741.3 731.403   5
   2  -1  -3 34682.6 1918.66   2
   2  -1  -3 31721.5 751.936   4
   2  -1  -2 30641.2 928.451  26
  -2  -1   2 29177.9 917.550  24
   2   1  -2 28826.1 1244.92  23
  -2   1   2 27878.3 1447.03  22
   2  -1  -2 31903.0 1571.37  22
   2   1  -2 27828.4 748.588   4
   2   1  -2 28791.1 1003.95  27
   2  -1  -2 29241.6 1649.34   2
   2  -1  -1 119627. 1809.81  26
   2   1  -1 115370. 1938.32  27
   2   1  -1 115934. 2535.69  23
  -2   1   1 119937. 3007.05  22
   2  -1  -1 120174. 3074.83  22
   2   1  -1 121286. 1577.75   4
  -2  -1   0 16501.4 710.461  24
   2   1   0 15336.0 968.285  23
   2  -1   0 14495.1 652.521  26
  -2   1   0 16570.3 751.212  23
   2  -1   0 13042.9 676.377  23
  -2   1   0 15989.6 1153.39  22
   2  -1   0 15011.3 943.252   2
   2   1   0 15190.3 590.845   4
   2   1   0 15981.5 700.174  27
   2  -1   1 50769.0 1212.13  26
  -2   1  -1 52087.0 1279.37  24
  -2  -1  -1 55218.2 1326.70  24
   2   1   1 51456.6 1168.11  27
  -2   1  -1 50971.8 984.860  25
   2   1   1 49483.8 1048.40  26
   2  -1   1 49348.6 1370.78   2
  -2  -1  -1 52901.7 1891.52  23
  -2   1  -1 48448.3 1506.31  23
   2   1   1 48697.9 1793.47  23
   2  -1   1 49895.2 1515.02  23
   2   1   1 50933.6 1100.18   4
   2   1   2 1086.84 217.975   4
   2   1   2 1138.83 205.047  26
   2   1   2 963.430 182.252  27
  -2   1  -2 852.718 259.981  24
  -2  -1  -2 1087.04 377.872  23
   2   1   2 1011.83 339.962  23
   2  -1   2 699.420 272.868  23
   2  -1   2 840.268 230.975  26
  -2   1  -2 780.571 189.610  25
   2   1   3 2451.07 251.590  27
  -2   1  -3 2999.24 302.945  25
   2   1   3 3032.87 314.527  26
   2   1   3 2884.25 305.458   4
  -2  -1  -3 2520.84 546.704  23
  -2   1  -3 3161.62 510.384  23
   2   1   3 3231.36 545.417  23
   2  -1   3 2466.57 447.866  23
  -2   1  -3 2593.24 342.289  24
   2  -1   3 2967.05 342.869  26
  -2   1  -4 65663.7 1550.34  24
   2  -1   4 69683.2 1546.12  26
   2   1   4 67801.4 1165.95  27
  -2   1  -4 67740.7 2386.02  23
   2   1   4 70332.3 1055.95   7
   2  -1   4 61766.8 2272.07  23
   2   1   4 72926.7 1450.01  26
   2   1   4 69219.4 1384.31   4
   2   1   5 33674.4 1005.89   4
  -2   1  -5 32628.3 1152.82  24
   2  -1   5 33358.2 1107.45  26
   2   1   5 33868.0 795.025   7
  -2  -1  -5 34618.2 1209.72  24
  -2  -1  -6 33883.8 1251.42  24
  -2   1  -6 33366.6 1202.98  24
   2   1   6 34246.3 848.651   7
   2   1   6 33778.0 1033.83   4
   2  -1   6 33841.9 1144.12  26
  -2  -1  -7 32850.3 1287.49  24
   2   1   7 31712.3 859.440   7
   2  -1   7 34691.6 910.026   7
   2  -1   7 33967.0 1196.49  26
  -2   1  -7 31652.0 1214.78  24
   2   1   7 30085.4 1018.62   4
  -2   1  -8 15086.9 870.407  24
  -2  -1  -8 15140.5 916.714  24
   2   1   8 14466.4 630.081   7
   2   1   8 14092.9 722.338   4
   2  -1   9 19149.9 890.573   4
  -2  -1  -9 20877.6 1108.01  24
  -2   1  -9 19722.9 1010.88  24
   2   1   9 20095.0 776.166   7
   2   1   9 20442.9 878.896   4
  -2   1 -10 4290.12 521.263  24
  -2  -1 -10 4259.20 591.114  24
   2   1  10 3229.80 358.791   7
  -2   1 -10 3776.05 456.240  25
  -2  -1 -11 1092.16 354.938  24
  -2   1 -11 1299.41 358.042  25
  -2   1 -11 1360.69 321.950  24
   2   1  11 1232.15 279.795   7
  -2   1 -12 3734.58 473.024  25
  -2  -1 -12 3392.33 528.064  24
   2   1  12 2868.62 356.811   7
  -2   1 -13 12186.0 839.020  25
  -2  -1 -13 12808.2 975.484  24
   2   1  13 12761.6 724.745   7
  -2   1 -14 9060.26 738.289  25
  -2  -1 -14 8278.70 819.166  24
  -2   1 -15 3939.32 508.413  25
  -2  -1 -15 3382.14 456.297  25
  -2  -1 -15 4084.20 610.773  24
   2   1  18 1157.66 190.242  19
  -2   2  22 1030.63 177.744  20
  -2   2  21 24058.8 828.920  13
  -2   2  21 21937.9 794.917  20
  -2  -2  21 23509.4 752.969  10
  -2  -2  20 294.592 176.169  10
  -2   2  20 517.045 227.487  13
  -2   2  20 625.203 249.454  20
  -2   2  19 56252.5 1546.85  13
  -2  -2  19 61228.0 1475.50  20
  -2   2  19 58862.3 1498.73  10
  -2   2  19 57787.4 1557.41  20
  -2  -2  19 60408.2 1466.52  10
  -2  -2  19 57892.3 1651.78  13
  -2  -2  18 2122.42 322.530  20
  -2  -2  18 2378.66 530.464  13
  -2   2  18 1556.13 347.905  13
  -2   2  18 2473.73 412.513  20
  -2   2  18 2008.63 330.766  10
  -2  -2  18 2062.21 334.428  10
  -2   2  17 20487.5 1030.06  13
  -2  -2  17 19351.6 1012.04  13
  -2   2  17 20046.2 936.554  10
  -2  -2  17 20339.0 956.799  20
  -2  -2  17 20308.8 921.507  10
  -2   2  17 19473.2 1007.36  20
  -2  -2  16 8554.33 627.586  20
  -2  -2  16 7868.52 669.367  13
  -2   2  16 9937.45 721.826  13
  -2   2  16 8501.48 679.062  20
  -2   2  16 7997.97 598.808  10
  -2  -2  16 8660.56 631.622  10
  -2   2  15 4689.07 646.275   5
  -2  -2  15 4724.66 520.633  13
  -2   2  15 4051.21 478.834  13
  -2  -2  15 4692.25 680.859   5
  -2   2  15 4690.29 468.908  10
  -2  -2  15 3598.67 426.017  20
  -2  -2  15 4052.51 439.750  10
  -2  -2  14 7855.24 829.507   5
  -2   2  14 8000.49 810.803   5
  -2  -2  13 6770.70 745.764   5
  -2   2  13 7106.74 731.290   5
   2   2 -12 65528.5 2111.85  27
  -2  -2  12 66704.4 2157.40   5
  -2   2  12 65019.3 2032.04   5
   2   2 -11 23688.5 1259.71  27
   2  -2 -11 23436.1 1244.82  26
  -2  -2  11 21897.7 1181.36   5
  -2   2  11 22841.9 1163.16   5
   2   2 -10 36.6325 217.042  27
   2  -2 -10 239.750 240.593  26
  -2  -2  10-55.0386 236.472   5
  -2   2  10 118.898 189.099   5
  -2  -2   9 1041.99 310.805   5
   2   2  -9 555.402 253.947  27
   2  -2  -9 431.907 240.912  26
  -2   2   9 604.822 270.165   5
   2  -2  -8 37985.1 1352.83  26
  -2  -2   8 36594.0 1261.01   5
  -2   2   8 38216.0 1269.78   5
   2   2  -8 35923.9 1410.64  27
   2  -2  -7 13324.0 771.709  26
   2   2  -7 14011.5 860.077  27
  -2  -2   7 12263.5 694.710   5
  -2   2   7 13303.7 726.655   5
   2   2  -6 269882. 3527.76  27
   2  -2  -6 278736. 3306.36  26
  -2  -2   6 273624. 2096.66   8
  -2  -2   6 272947. 2937.06   5
  -2   2   6 272257. 3017.60   5
  -2  -2   5 2687.02 303.967   5
   2  -2  -5 2814.00 367.641  26
  -2   2   5 2705.36 325.270   5
  -2  -2   5 2310.82 210.175   8
   2   2  -5 2287.64 377.863  27
  -2  -2   4 488.857 147.936   5
   2  -2  -4 191.826 225.225   3
  -2  -2   4 564.757 173.868  24
   2  -2  -4 237.344 202.333  26
   2   2  -4 880.023 293.644  27
  -2  -2   4 323.534 121.183   8
   2   2  -4-96.5067 344.551  23
  -2   2   4 574.409 276.365  22
   2  -2  -4 554.950 253.007  22
   2  -2  -3 517.346 308.273   3
   2   2  -3 551.115 256.930  27
  -2  -2   3 661.207 133.034   8
  -2  -2   3 1019.91 446.494   2
   2  -2  -3 639.637 218.533  26
  -2  -2   3 656.699 203.159  24
   2   2  -3 295.405 259.852  23
  -2   2   3 521.726 275.279  22
   2  -2  -3 986.028 301.348  22
   2   2  -2 91149.3 1814.63  27
  -2  -2   2 91318.7 1158.19   8
  -2  -2   2 93520.5 1586.01  24
   2   2  -2 91528.6 1413.88   4
   2   2  -2 89414.6 2543.93  23
  -2   2   2 92189.9 2562.45  22
   2  -2  -2 88938.3 1684.11  26
   2  -2  -2 87412.4 2581.66   3
  -2   2   1 6372.74 333.098  25
  -2  -2   1 6835.82 328.972   8
  -2  -2   1 6196.16 728.884   2
  -2  -2   1 7574.71 481.035  24
  -2   2   1 6292.27 503.888  24
   2   2  -1 6263.81 716.721  23
   2   2  -1 6812.46 406.664   4
  -2   2   1 8313.28 818.922  22
   2   2  -1 7255.88 525.034  27
   2  -2  -1 7013.73 506.299  26
   2  -2   0 20193.7 812.768  26
  -2   2   0 20186.6 629.242  25
  -2  -2   0 20800.2 552.130   8
  -2  -2   0 21012.5 785.356  24
  -2   2   0 20170.0 831.661  24
   2   2   0 19870.7 823.384  27
   2   2   0 19131.5 1201.98  23
  -2   2   0 20124.3 1266.66  22
   2   2   0 19849.1 690.539   4
  -2  -2   0 20378.0 1206.88   2
   2   2   1 158277. 2184.80  27
   2   2   1 156540. 3505.89  23
  -2   2  -1 157291. 1864.25  25
  -2  -2  -1 157913. 2247.53  24
  -2  -2  -1 162757. 1492.58   8
  -2   2  -1 159186. 2264.68  24
   2  -2   1 161156. 2251.54  26
  -2  -2  -1 157014. 3574.35  23
  -2   2  -1 153598. 2508.97  23
   2   2   1 158082. 1969.49   4
   2   2   2 59257.2 1094.76  26
   2  -2   2 58912.3 1399.33  26
  -2   2  -2 57626.4 1183.08  25
  -2  -2  -2 57239.0 1421.95  24
  -2   2  -2 60259.0 1404.60  24
  -2  -2  -2 58377.4 2253.55  23
   2   2   2 58756.0 2239.11  23
   2   2   2 58085.1 1283.25  27
   2   2   2 58014.1 1219.04   4
  -2  -2  -2 60277.5 907.109   8
  -2  -2  -3 13362.7 433.131   8
  -2  -2  -3 14153.9 753.491  24
  -2   2  -3 13833.2 706.161  24
  -2   2  -3 12447.7 947.970  23
   2   2   3 13524.9 600.086  27
   2   2   3 14006.3 627.172   4
   2  -2   3 13025.1 688.277  26
  -2   2  -3 13980.9 617.586  25
   2  -2   4 9208.45 604.810  26
  -2   2  -4 8527.16 515.330  25
   2   2   4 9285.97 530.101   4
  -2   2  -4 9777.64 607.798  24
  -2  -2  -4 9127.37 358.467   8
   2   2   4 9183.67 492.158  27
  -2  -2  -4 8630.40 626.699  24
  -2   2  -4 9087.76 912.595  23
   2   2   5 22831.8 750.072  27
  -2   2  -5 23262.7 953.897  24
  -2   2  -5 23785.8 862.071  25
  -2  -2  -5 23423.0 1041.74  24
   2   2   5 25101.2 875.761   4
   2  -2   5 25111.9 989.201  26
  -2  -2  -5 24529.0 575.823   8
  -2  -2  -6 173580. 2890.66  24
  -2   2  -6 173903. 2411.30  25
   2   2   6 171225. 2340.94   4
   2  -2   6 179274. 2676.12  26
   2   2   6 175198. 1915.02   7
  -2   2  -7 92909.4 1999.42  24
   2  -2   7 95375.7 2017.56  26
  -2  -2  -7 93113.6 2226.36  24
  -2   2  -7 96923.0 1877.00  25
   2   2   7 94397.5 1492.77   7
   2   2   7 93924.6 1783.25   4
  -2   2  -8 138988. 2522.48  24
   2  -2   8 146892. 2617.24  26
  -2   2  -8 143403. 2383.02  25
  -2  -2  -8 143446. 2863.00  24
   2   2   8 139071. 1926.65   7
   2   2   8 141596. 2256.15   4
  -2  -2  -9 199907. 3486.15  24
  -2   2  -9 198601. 2914.56  25
  -2   2  -9 203412. 3129.81  24
   2   2   9 193465. 2398.24   7
   2   2   9 201821. 2739.82   4
  -2  -2 -10 37978.0 1598.86  24
  -2   2 -10 37847.7 1327.90  25
   2   2  10 37347.6 1104.74   7
  -2   2 -11 113448. 2378.21  25
  -2  -2 -11 107635. 2738.94  24
   2   2  11 107763. 1971.14   7
  -2  -2 -12 22256.5 1300.94  24
  -2   2 -12 22490.3 1107.29  25
   2   2  12 21226.2 917.323   7
  -2   2 -13 64973.9 1910.92  25
  -2  -2 -13 66433.9 2265.52  24
   2   2  13 59526.4 1571.51   7
  -2   2 -14 34036.7 1415.07  25
   2   2  14 34128.6 1216.75   7
  -2  -2 -14 34033.0 1665.60  24
  -2   2 -15 2344.04 407.216  25
   2   2  15 2643.69 369.050   7
  -2  -2 -15 1484.65 387.938  24
   2   2  17 71.9574 161.968  19
   2   2  18 2541.28 304.380  19
   2   2  19 4516.64 360.598  19
  -2   3  21 58.6611 172.546  13
  -2  -3  21 239.324 150.207  10
  -2   3  21 362.120 185.794  20
  -2  -3  20 161.911 145.223  10
  -2   3  20 256.161 201.371  13
  -2   3  20 227.018 217.537  20
  -2  -3  19 1563.74 289.635  10
  -2   3  19 1698.30 324.350  13
  -2   3  19 2289.53 372.356  20
  -2  -3  18 392.395 716.698  13
  -2   3  18 72.4269 211.441  13
  -2   3  18 161.899 198.540  10
  -2   3  18-234.196 313.729  20
  -2  -3  18 400.684 200.401  10
  -2   3  17 9151.44 698.996  13
  -2  -3  17 7713.00 818.985  13
  -2   3  17 8187.16 623.836  10
  -2   3  17 9040.01 693.193  20
  -2  -3  17 8489.51 599.395  10
  -2  -3  16 213.706 311.562  13
  -2   3  16-133.671 280.100  13
  -2  -3  16-23.9693 200.897  20
  -2   3  16 423.696 234.723  10
  -2  -3  16 393.057 189.507  10
  -2  -3  15 8019.73 657.983  13
  -2   3  15 7955.03 820.862   5
  -2  -3  15 8321.73 609.123  20
  -2   3  15 7984.17 586.980  10
  -2  -3  15 7699.98 578.217  10
  -2   3  14 11742.0 728.872  15
  -2  -3  14 11163.2 960.643   5
  -2  -3  14 10930.7 751.679  13
  -2   3  14 13227.4 1020.58   5
  -2   3  14 11797.0 697.368  10
  -2  -3  14 11815.5 688.703  10
   2  -3 -13 19759.0 1278.10  26
  -2  -3  13 21226.6 1289.02   5
  -2   3  13 19151.1 1174.87   5
   2  -3 -12 218.724 257.629  26
  -2   3  12 480.864 244.893   5
  -2  -3  12 712.717 301.499   5
   2   3 -11 5248.23 597.471  27
   2  -3 -11 4227.89 562.373  26
  -2   3  11 5597.60 605.505   5
  -2  -3  11 4950.00 599.220   5
  -2  -3  10-133.398 271.603   5
   2   3 -10 60.9874 202.054  27
   2  -3 -10-43.3510 252.820  26
  -2   3  10 62.1225 191.206   5
   2  -3  -9 9270.15 758.091  26
  -2  -3   9 9361.27 732.483   5
   2   3  -9 9147.17 760.436  27
  -2   3   9 9884.08 714.859   5
  -2  -3   8 1762.29 369.146   5
   2   3  -8 1706.84 367.759  27
   2  -3  -8 1729.22 354.499  26
  -2   3   8 2145.82 358.525   5
  -2  -3   7 17634.6 865.912   5
   2   3  -7 17559.9 963.083  27
  -2   3   7 15737.9 814.491   5
   2   3  -6 268853. 3571.41  27
   2  -3  -6 266905. 3444.77  26
  -2  -3   6 268116. 3063.89   5
  -2  -3   6 266331. 2192.58   8
  -2   3   6 268238. 3136.99   5
   2  -3  -5 19995.9 932.181  26
  -2  -3   5 18842.0 589.767   8
   2   3  -5 19891.3 970.348  27
   2   3  -4 278897. 3463.14  27
   2  -3  -4 273901. 3293.97  26
  -2  -3   4 271092. 2194.36   8
   2  -3  -3 4046.59 430.231  26
  -2  -3   3 4598.31 358.491  24
  -2  -3   3 3625.67 271.831   8
   2   3  -3 3977.07 471.961  27
   2  -3  -2 294864. 3257.53  26
   2   3  -2 300157. 3441.91  27
  -2   3   2 290440. 2270.88  25
  -2  -3   2 303515. 2806.13  24
  -2   3   2 289123. 3318.07  24
  -2   3   2 286833. 4395.73  22
  -2  -3   2 278580. 5816.33   2
  -2  -3   1 1023.87 533.464   2
   2   3  -1 743.974 266.171  27
   2  -3  -1 628.026 249.270  26
  -2  -3   1 725.018 194.581  24
  -2   3   1 777.610 277.142  24
  -2   3   1 874.476 270.095  22
  -2   3   1 633.209 150.721  25
   2  -3  -1 701.536 198.044   6
  -2   3   0 91.9506 161.473  25
  -2  -3   0 351.225 331.192   2
   2   3   0-332.905 246.572  27
   2  -3   0-210.113 232.976  26
   2   3   0 5.46241 141.279   4
  -2  -3   0 334.285 214.262  24
  -2   3   0 145.152 187.128  24
  -2   3   0-132.253 332.221  22
   2  -3   0 227.667 183.339   6
   2  -3   1 3823.60 375.387   6
   2  -3   1 4572.28 436.851  26
  -2  -3  -1 4552.98 426.189  24
  -2   3  -1 4080.80 411.093  24
   2   3   1 4511.55 374.667   4
  -2   3  -1 4390.21 356.295  25
   2   3   1 4167.57 428.797  27
   2  -3   2 23949.7 942.725  26
  -2   3  -2 24642.8 821.826  25
  -2  -3  -2 22359.9 904.102  24
  -2   3  -2 24469.0 924.345  24
   2   3   2 23926.6 821.621   4
   2   3   2 22198.5 865.347  27
   2  -3   2 23735.7 875.203   6
   2   3   3 71662.5 1506.76  27
   2   3   3 76830.4 1157.44   9
  -2   3  -3 74556.2 1474.76  25
  -2  -3  -3 75299.9 1089.91   8
  -2   3  -3 73396.2 1575.26  24
   2   3   3 73471.5 1460.93   4
  -2  -3  -3 73120.6 1681.81  24
   2  -3   3 74236.3 1676.14  26
   2  -3   3 77113.6 1609.93   6
   2   3   4 123360. 1553.22   9
   2  -3   4 122233. 2173.88  26
  -2   3  -4 121941. 1953.97  25
  -2  -3  -4 126890. 1392.64   8
  -2  -3  -4 119952. 2236.92  24
  -2   3  -4 122642. 2053.85  24
   2   3   4 120988. 1908.39   4
   2   3   4 120131. 1913.28  27
   2   3   5 26156.4 756.846   9
   2   3   5 25279.8 877.312  27
  -2   3  -5 24276.5 921.391  25
  -2  -3  -5 27007.2 638.022   8
   2  -3   5 25435.9 1024.81  26
  -2  -3  -5 25552.9 1110.84  24
   2   3   5 27265.3 938.284   4
  -2   3  -5 25915.7 966.998  24
   2  -3   6 6127.71 546.549  26
   2   3   6 5729.72 424.780  27
   2   3   6 6298.53 399.616   9
  -2   3  -6 6041.23 502.673  25
  -2  -3  -6 7426.68 681.346  24
  -2   3  -6 7208.70 540.918  24
   2   3   6 6327.00 478.324   4
   2  -3   7 4875.27 498.367  26
   2   3   7 5141.60 450.079   4
  -2  -3  -7 5491.00 617.320  24
   2   3   7 5719.33 405.626   9
  -2   3  -7 5330.08 493.426  25
   2  -3   8 27984.1 1158.18  26
  -2   3  -8 29116.3 1120.84  25
  -2  -3  -8 29461.9 1365.57  24
   2   3   8 29837.6 1052.65   4
  -2   3  -9 859.816 321.473  25
  -2  -3  -9 731.307 393.790  24
   2   3   9 591.327 201.748   7
  -2  -3 -10 5224.62 665.464  24
  -2   3 -10 5081.09 531.861  25
   2   3  10 5001.22 433.141   7
  -2  -3 -11 195.630 273.284  24
  -2   3 -11 283.512 213.052  25
   2   3  11-21.4554 175.961   7
  -2   3 -12 8720.45 711.977  25
  -2  -3 -12 10027.3 904.981  24
   2   3  12 8225.01 577.810   7
  -2   3 -13 4650.61 522.479  25
  -2  -3 -13 3823.74 594.062  24
   2   3  13 4325.16 443.506   7
  -2   3 -14 23593.3 1175.56  25
  -2  -3 -14 23923.0 1422.24  24
   2   3  14 23582.4 1018.44   7
  -2  -3 -15 1008.41 375.748  24
  -2   3 -15 1350.59 345.957  25
   2   3  15 1202.83 268.269   7
   2   3  16 29231.9 1129.49   7
   2   3  16 28087.8 1039.04  19
   2   3  17 2512.20 329.658  19
   2   3  18 20437.2 825.924  19
   2   3  19 3735.12 336.291  19
  -2   4  21 9476.51 470.473  13
  -2   4  21 9742.51 515.704  20
  -2  -4  21 8891.58 420.142  10
  -2  -4  20 2083.27 257.663  10
  -2   4  20 2134.77 304.792  13
  -2   4  20 2214.97 328.494  20
  -2   4  19 4730.46 462.118  20
  -2  -4  19 3887.99 368.801  10
  -2   4  19 4725.89 479.488  13
  -2   4  18 313.893 248.487  13
  -2   4  18 418.727 245.133  20
  -2  -4  18 604.791 212.135  10
  -2  -4  17 568.857 798.946  13
  -2   4  17 1503.23 337.503  13
  -2   4  17 1346.45 342.645  20
  -2  -4  17 1021.42 244.308  10
  -2   4  16 10956.1 695.223  10
  -2  -4  16 9814.96 634.875  10
  -2  -4  15 6563.73 753.092  13
  -2   4  15 7879.49 598.770  10
  -2  -4  15 7695.73 561.656  10
   2  -4 -14 90089.3 2795.00  26
  -2  -4  14 90483.1 2128.44  13
  -2   4  14 97767.1 2681.84   5
  -2   4  14 90398.9 1903.29  10
  -2  -4  14 88565.7 1857.31  10
  -2   4  14 91696.8 2000.07  15
   2  -4 -13 755.313 342.368  26
  -2   4  13 813.860 341.117   5
  -2   4  12 29781.6 1414.36   5
   2  -4 -12 23465.7 1399.69  26
   2  -4 -11 7194.56 765.557  26
  -2   4  11 8100.57 740.485   5
   2  -4 -10 117849. 2856.10  26
  -2  -4  10 118915. 2697.30   5
  -2   4  10 122946. 2624.82   5
   2   4 -10 117977. 2678.43  27
  -2  -4   9 2626.72 408.454   5
   2   4  -9 2748.61 434.075  27
   2  -4  -9 3319.96 507.815  26
  -2   4   9 3301.36 462.319   5
   2  -4  -8 48935.1 1704.17  26
  -2  -4   8 47236.3 1548.76   5
   2   4  -8 47277.5 1643.41  27
  -2   4   8 49300.7 1542.31   5
   2   4  -7 6788.56 618.369  27
   2  -4  -7 7891.13 686.384  26
  -2  -4   7 7096.39 586.129   5
  -2   4   7 6858.23 585.981   5
   2   4  -6 1855.92 375.209  27
   2  -4  -6 2689.45 434.135  26
  -2  -4   6 3262.43 287.287   8
  -2   4   6 2577.29 382.025   5
   2   4  -5 5032.81 539.252  27
   2  -4  -5 4734.25 504.050  26
  -2  -4   5 4141.13 313.757   8
   2  -4  -4 1484.73 338.348  26
   2   4  -4 1700.47 346.741  27
   2   4  -3 516.210 251.885  27
   2  -4  -3 509.268 239.668  26
  -2   4   3 356.071 129.864  25
   2  -4  -3 304.338 145.845   6
   2  -4  -2 316.692 250.821  26
   2   4  -2 403.217 241.512  27
  -2   4   2 637.726 163.989  25
   2  -4  -2 596.488 191.606   6
   2   4  -1 6576.99 571.958  27
   2  -4  -1 6909.75 565.988  26
  -2   4   1 6392.52 418.142  25
  -2  -4   1 6817.88 444.031  24
   2  -4  -1 6199.92 457.188   6
  -2   4   1 5972.72 536.736  24
   2   4   0-101.762 229.289  27
  -2   4   0 102.920 153.418  25
   2  -4   0 122.402 209.087  26
   2  -4   0 73.4891 190.483   6
  -2  -4   0 133.218 169.336  24
  -2   4   0 281.642 219.737  24
  -2   4   0-132.494 235.025  22
   2   4   1 44226.9 1309.35  27
   2  -4   1 42142.9 1299.01  26
  -2   4  -1 43088.5 1113.60  25
  -2  -4  -1 43928.6 1207.01  24
  -2   4  -1 44093.4 1279.34  24
   2  -4   1 41444.5 1207.55   6
  -2   4  -2 29103.8 951.554  25
   2   4   2 28330.2 686.259   9
   2   4   2 29087.2 1044.88  27
  -2  -4  -2 29108.4 1038.82  24
   2  -4   2 29481.4 1113.27  26
  -2   4  -2 30041.5 1044.35  24
   2  -4   2 28972.6 1037.90   6
   2   4   3 2145.49 316.597  27
   2  -4   3 3069.41 416.559  26
  -2   4  -3 2682.14 336.001  25
   2  -4   3 2731.95 382.947   6
  -2  -4  -3 2440.17 373.136  24
  -2   4  -3 2957.28 360.611  24
   2   4   3 3287.34 267.538   9
   2   4   4 7772.18 549.287  27
   2   4   4 7743.01 410.223   9
  -2   4  -4 7380.44 531.779  25
  -2   4  -4 8052.14 536.201  24
   2  -4   4 6957.94 562.491   6
   2  -4   4 7122.47 575.027  26
  -2  -4  -4 7527.15 625.734  24
   2   4   5 28150.4 999.889  27
   2  -4   5 28561.6 1118.88  26
  -2   4  -5 29246.9 1044.63  25
  -2  -4  -5 29035.2 714.806   8
   2  -4   5 26086.3 1069.14   6
  -2  -4  -5 28186.3 1185.14  24
   2   4   5 28648.1 813.116   9
   2   4   6 208511. 2707.94  27
   2  -4   6 201769. 2998.39  26
   2   4   6 198712. 2224.54   9
  -2  -4  -6 199362. 3297.07  24
  -2   4  -6 199967. 2794.76  25
   2  -4   6 201187. 2981.95   6
   2   4   7 36888.9 1159.13  27
  -2   4  -7 35760.6 1234.49  25
   2   4   7 36490.2 999.454   9
  -2  -4  -7 34712.0 1458.79  24
   2  -4   7 34390.9 1268.78  26
   2   4   8 214836. 2559.75   9
   2  -4   8 226199. 3282.33  26
  -2   4  -8 219561. 3123.72  25
  -2  -4  -8 215760. 3770.88  24
   2  -4   9 6028.30 588.338  26
  -2   4  -9 7539.21 620.890  25
  -2  -4  -9 6226.27 717.001  24
   2   4   9 6008.74 473.517   9
  -2   4 -10 6715.15 611.527  25
  -2  -4 -10 7879.70 820.360  24
   2   4  10 7186.51 521.025   7
  -2  -4 -11 19180.8 1251.39  24
   2   4  11 19590.0 870.019   7
  -2   4 -11 20144.9 1041.77  25
  -2  -4 -12 35565.9 1721.45  24
  -2   4 -12 36451.3 1409.32  25
   2   4  12 36043.2 1209.49   7
  -2   4 -13 9737.67 756.274  25
  -2  -4 -13 9290.47 928.539  24
   2   4  13 8962.34 638.052   7
  -2   4 -14 55128.9 1773.19  25
  -2  -4 -14 50998.6 2104.11  24
   2   4  14 51851.7 1506.21   7
   2   4  14 55213.8 1453.64  19
   2   4  15 15513.4 826.263   7
   2   4  15 16568.9 818.040  19
   2   4  16 7190.85 558.387   7
   2   4  16 6099.24 500.351  19
   2   4  17 3152.46 368.586  19
   2   4  18 17.8302 156.328  19
   2   4  19 3285.47 323.314  19
   2   4  20 601.047 138.518  19
  -2   5  21 4678.62 349.064  20
  -2   5  20 259.261 196.336  13
  -2  -5  20 282.422 135.036  10
  -2   5  20 610.846 212.979  20
  -2   5  19 14383.0 734.062  13
  -2   5  19 15799.6 795.612  20
  -2  -5  19 14751.7 645.742  10
  -2   5  18 221.130 232.711  13
  -2   5  18 115.664 220.978  20
  -2  -5  18 227.759 156.077  10
  -2   5  17 30410.8 1194.32  13
  -2   5  17 28244.8 1162.36  20
  -2  -5  17 30103.1 1039.76  10
  -2  -5  16 15392.7 778.378  10
  -2   5  15-184.857 203.235  15
  -2  -5  15-240.674 189.409  10
   2  -5 -14 14232.9 1141.50  26
  -2   5  14 15180.4 832.393  15
  -2  -5  14 14625.6 1117.03  13
  -2   5  14 16400.1 1111.96   5
  -2  -5  14 15191.9 775.742  10
   2  -5 -13 10181.2 962.138  26
  -2   5  13 8454.13 614.934  15
  -2  -5  13 8181.09 857.509  13
  -2   5  13 9406.22 832.533   5
   2  -5 -12 56394.0 2173.10  26
  -2   5  12 56098.4 1961.46   5
   2  -5 -11 156105. 3507.35  26
  -2   5  11 150220. 3093.40   5
   2  -5 -10 17014.9 1140.47  26
  -2   5  10 16462.7 1004.67   5
   2   5  -9 99092.4 2426.42  27
   2  -5  -9 98219.2 2610.23  26
  -2   5   9 104923. 2401.22   5
   2   5  -8 5322.13 566.504  27
   2  -5  -8 4741.05 602.338  26
  -2   5   8 5296.28 558.061   5
   2   5  -7 2140.64 393.158  27
   2  -5  -7 1959.03 396.535  26
  -2   5   7 2161.51 366.978   5
   2   5  -6 1008.67 332.815  27
   2  -5  -6 1151.24 333.864  26
   2  -5  -5 6455.62 609.176  26
   2   5  -5 7003.65 641.886  27
   2   5  -4 22350.7 1071.95  27
   2  -5  -4 21967.4 1075.44  26
   2   5  -3 25537.9 1129.67  27
   2  -5  -3 26390.3 1141.86  26
  -2   5   3 25970.1 828.813  25
   2  -5  -3 24113.8 881.624   6
   2  -5  -2 95052.1 2113.26  26
   2   5  -2 97329.4 2128.62  27
  -2   5   2 97550.8 1630.52  25
   2  -5  -2 96267.1 1821.31   6
   2   5  -1 44761.3 1440.11  27
  -2   5   1 47514.2 1169.38  25
   2  -5  -1 46653.1 1457.27  26
   2  -5  -1 45605.4 1299.56   6
   2   5   0 51258.3 1518.09  27
   2  -5   0 49077.9 1502.58  26
  -2   5   0 51715.4 1262.26  25
   2  -5   0 49210.9 1389.15   6
  -2  -5  -1 39049.0 1148.09  24
   2  -5   1 38899.9 1340.12  26
  -2   5  -1 37953.6 1119.99  25
   2  -5   1 38438.6 1254.22   6
  -2   5  -1 39120.4 1236.08  24
   2   5   1 37365.8 1285.16  27
  -2   5  -2 661.689 249.415  25
   2   5   2 239.338 206.855  27
   2  -5   2 632.980 274.398   6
   2  -5   2 480.858 247.410  26
  -2  -5  -2 688.744 240.014  24
  -2   5  -2 538.672 236.809  24
   2  -5   3 5293.11 519.086  26
  -2   5  -3 5907.99 492.751  25
  -2  -5  -3 5019.64 486.526  24
   2   5   3 5725.66 351.121   9
   2  -5   3 5521.45 515.213   6
   2   5   3 5439.04 504.655  27
   2   5   4 26051.0 1044.39  27
   2   5   4 21903.1 714.380   9
  -2   5  -4 25090.0 986.045  25
  -2  -5  -4 25612.6 1095.87  24
   2  -5   4 25509.1 1089.91   6
   2  -5   4 24502.9 1079.90  26
   2  -5   5 343.079 237.978   6
  -2  -5  -5 74.6938 279.073  24
   2  -5   5 586.420 257.271  26
   2   5   5 238.528 130.969   9
  -2   5  -5 459.527 265.433  25
   2   5   5 343.731 197.227  27
  -2   5  -6 563.980 238.028  25
   2   5   6 307.241 176.711  27
   2  -5   6 561.616 269.020   6
  -2  -5  -6 147.634 269.267  24
   2  -5   6 345.958 233.290  26
   2   5   6 475.198 191.215   9
   2   5   7 1098.20 230.962   9
   2  -5   7 1126.43 325.639   6
   2  -5   7 812.329 280.034  26
  -2   5  -7 976.951 308.018  25
  -2  -5  -7 840.090 362.210  24
   2   5   7 726.465 199.517  27
   2   5   8 9240.20 657.626  27
   2   5   8 8836.01 553.938   9
  -2   5  -8 9728.03 698.845  25
  -2  -5  -8 7669.96 776.355  24
   2  -5   8 9150.61 705.534  26
   2   5   9 7298.43 535.030   9
  -2   5  -9 7553.35 633.542  25
  -2  -5  -9 7565.86 793.800  24
   2  -5   9 7669.59 651.806  26
  -2   5 -10 679.470 270.478  25
  -2  -5 -10 857.486 365.595  24
   2   5  10 879.860 256.635   9
  -2   5 -11 53.7552 176.934  25
  -2  -5 -11 166.517 304.871  24
   2   5  11 143.896 184.446   7
  -2   5 -12 7491.09 664.815  25
  -2  -5 -12 6605.98 797.366  24
   2   5  12 6713.71 545.337   7
  -2   5 -13 8291.61 692.099  25
  -2  -5 -13 7433.13 841.655  24
   2   5  13 8704.37 620.492   7
   2   5  13 7687.54 552.828  19
   2  -5  13 6501.03 496.682  10
   2  -5  14 1355.51 286.222  10
  -2   5 -14 1635.17 333.671  25
  -2  -5 -14 2296.80 537.805  24
   2   5  14 1299.18 264.887   7
   2   5  14 1211.28 240.233  19
   2  -5  15 4179.34 400.334  10
   2   5  15 4335.10 455.970   7
   2   5  15 4115.54 426.493  19
   2  -5  16 778.734 186.636  10
   2   5  16 756.923 243.424  19
   2  -5  17 712.269 220.113  10
   2   5  17 611.727 231.042  19
   2  -5  18 2241.35 290.139  10
   2   5  18 2041.55 294.388  19
   2   5  19 1867.00 252.518  19
   2   5  20 201.048 105.841  19
  -2   6  20 5545.96 389.053  13
  -2   6  20 4922.49 390.767  20
  -2  -6  20 5486.29 320.398  10
  -2  -6  19 460.080 150.011  10
  -2   6  19 829.290 239.957  13
  -2   6  19 673.256 218.638  20
  -2   6  18 8826.87 612.051  13
  -2   6  18 8716.39 618.595  20
  -2  -6  18 8481.56 503.292  10
  -2   6  17 281.110 237.419  20
  -2  -6  17-267.436 185.220  10
  -2  -6  16 10699.6 624.393  10
  -2   6  15 4104.52 460.972  15
  -2  -6  15 5006.84 449.661  10
  -2   6  14 9277.29 673.657  15
   2  -6 -13 5780.12 727.636  26
  -2   6  13 5248.15 642.201   5
  -2   6  13 4792.06 478.820  15
  -2   6  12 43796.4 1748.96   5
   2  -6 -12 40090.5 1869.35  26
   2  -6 -11 48820.4 2017.80  26
  -2   6  11 47851.7 1782.92   5
   2  -6 -10 8757.66 848.831  26
  -2   6  10 9812.55 806.251   5
   2  -6  -9 22100.1 1294.40  26
  -2   6   9 23390.4 1188.50   5
   2   6  -8 7875.22 677.289  27
   2  -6  -8 8097.58 784.418  26
  -2   6   8 7941.50 685.884   5
   2  -6  -7 2268.78 437.541  26
   2   6  -7 3369.76 482.338  27
  -2   6   7 3966.44 484.428   5
   2   6  -6 6121.57 613.873  27
   2  -6  -6 5291.21 637.122  26
   2  -6  -5 49828.9 1715.47  26
  -2  -6   5 49249.4 1331.41   6
   2   6  -5 48274.7 1624.44  27
  -2   6   4 13839.2 661.226  25
   2  -6  -4 13804.7 910.750  26
   2   6  -4 14969.1 908.432  27
   2  -6  -3 61925.4 1829.00  26
  -2   6   3 61007.1 1387.81  25
   2  -6  -3 59529.2 1513.08   6
   2   6  -3 62774.9 1802.74  27
   2   6  -2 16523.2 932.685  27
   2  -6  -2 15386.8 927.114  26
  -2   6   2 15259.0 715.490  25
   2  -6  -2 15046.1 795.142   6
   2   6  -1 18640.2 989.339  27
   2  -6  -1 18568.0 990.105  26
  -2   6   1 18738.7 810.434  25
   2  -6  -1 17710.4 880.771   6
   2   6   0 2395.73 403.737  27
   2  -6   0 2692.46 408.036   6
   2  -6   0 2177.27 416.180  26
  -2   6   0 2690.10 350.385  25
   2   6   1 25514.9 1129.34  27
   2  -6   1 23136.7 1092.64  26
  -2   6  -1 23790.1 950.380  25
   2  -6   1 23211.0 1057.14   6
   2  -6   2 371.119 260.292   6
   2   6   2 706.232 270.538  27
   2  -6   2 253.669 227.433  26
  -2   6  -2 144.135 192.754  25
   2   6   3 64713.0 1769.24  27
   2  -6   3 62425.5 1789.37  26
   2   6   3 63649.1 1223.47   9
  -2  -6  -3 65918.7 1699.69  24
  -2   6  -3 61965.3 1592.68  25
   2  -6   3 61629.0 1745.18   6
   2   6   4 3239.90 422.785  27
   2  -6   4 3807.50 492.141   6
   2  -6   4 3240.83 440.993  26
  -2  -6  -4 4061.70 468.880  24
  -2   6  -4 3713.24 445.116  25
   2   6   4 3955.51 328.446   9
   2   6   5 65469.6 1794.67  27
   2  -6   5 67394.2 1851.86  26
   2   6   5 67892.1 1365.36   9
  -2  -6  -5 71464.6 1971.89  24
   2  -6   5 65676.9 1845.55   6
  -2   6  -5 66850.1 1715.57  25
   2   6   6 26428.8 1134.15  27
   2   6   6 26935.2 903.704   9
  -2   6  -6 27689.4 1135.35  25
  -2  -6  -6 26639.4 1282.08  24
   2  -6   6 26282.2 1164.57  26
   2  -6   6 25276.3 1184.30   6
   2   6   7 891.169 250.968  27
   2  -6   7 1392.92 345.761   6
   2  -6   7 1670.81 336.719  26
   2   6   7 939.667 215.407   9
  -2   6  -7 1212.39 296.823  25
  -2  -6  -7 1044.85 353.607  24
  -2   6  -8 1390.33 321.492  25
   2   6   8 1946.99 349.832  27
   2   6   8 1779.40 283.502   9
  -2  -6  -8 1847.79 468.463  24
   2  -6   8 1543.14 296.993  26
   2  -6   8 2001.35 401.163   6
   2   6   9 126.303 184.392  27
   2   6   9 198.729 162.248   9
   2  -6   9 451.154 248.510  26
  -2  -6  -9 153.000 312.447  24
  -2   6  -9 71.6210 189.113  25
  -2   6 -10 17733.3 985.869  25
  -2  -6 -10 15433.0 1161.05  24
   2   6  10 16604.5 828.677   9
  -2   6 -11 7897.65 672.938  25
   2   6  11 6965.93 558.785   9
  -2   6 -12 8435.00 704.867  25
  -2  -6 -12 8271.63 917.860  24
   2   6  12 8319.54 608.423   7
   2   6  12 9773.29 602.753  19
  -2   6 -13 61848.1 1863.59  25
  -2  -6 -13 63468.4 2385.48  24
   2   6  13 60574.4 1629.50   7
   2   6  13 60992.3 1536.28  19
   2  -6  13 60880.1 1517.86  10
   2   6  14 19531.3 927.992   7
   2   6  14 19120.2 886.734  19
   2  -6  14 18872.7 861.838  10
   2  -6  15-53.2465 158.630  10
   2   6  15-33.1901 173.540   7
   2   6  15 144.319 186.303  19
   2   6  16 6167.30 509.509  19
   2  -6  16 6784.82 507.024  10
   2   6  17 23366.2 917.111  19
   2  -6  17 25194.0 919.045  10
   2   6  18 11051.8 601.192  19
   2  -6  18 11966.9 591.275  10
   2   6  19 295.173 152.527  19
   2  -6  19-49.7807 128.746  10
   2   6  20 12330.4 475.201  19
  -2   7  20 3.03828 140.733  20
  -2   7  19 6213.65 449.126  13
  -2   7  19 5560.47 429.869  20
  -2   7  18 25800.9 961.976  13
  -2   7  18 27233.6 998.580  20
  -2  -7  18 27166.8 804.838  10
  -2   7  17 353.294 240.631  20
  -2   7  16 7228.34 577.249  15
  -2   7  16 7703.48 620.640  20
  -2   7  15 4765.31 490.982  15
  -2   7  14 55845.1 1578.47  15
  -2   7  13 485.043 237.105  15
  -2   7  12 654.513 303.298   5
  -2   7  12 247.173 209.195  15
  -2  -7  12 422.780 238.648  21
   2  -7 -12-215.533 294.028  26
   2  -7 -11 3945.52 625.966  26
  -2   7  11 4759.75 576.350   5
   2  -7 -10 1812.11 424.662  26
  -2   7  10 1233.10 367.591   5
   2  -7  -9 35171.1 1680.25  26
  -2   7   9 35700.7 1509.63   5
   2  -7  -8 28549.2 1482.53  26
  -2   7   8 30345.1 1355.26   5
   2   7  -7 31053.6 1357.41  27
   2  -7  -7 28536.5 1446.90  26
  -2   7   7 30183.8 1308.96   5
  -2  -7   6 8789.83 619.867   6
   2  -7  -6 7786.51 765.561  26
   2   7  -6 9929.75 778.028  27
   2   7  -5 16082.1 978.940  27
  -2  -7   5 14957.2 800.769   6
   2  -7  -5 14876.6 1011.80  26
  -2  -7   4 39279.6 1272.35   6
   2  -7  -4 40277.7 1591.45  26
  -2   7   4 40156.9 1216.79  25
   2   7  -4 39946.0 1505.09  27
   2  -7  -3 10074.9 807.399  26
   2   7  -3 9946.15 772.106  27
  -2   7   3 9295.02 603.961  25
  -2  -7   3 9028.82 627.897   6
   2   7  -2 32679.2 1363.34  27
   2  -7  -2 31577.7 1374.24  26
   2  -7  -2 32560.5 1250.32   6
  -2   7   2 31344.1 1105.14  25
   2   7  -1 70965.8 1982.55  27
   2  -7  -1 71770.5 2013.19  26
  -2   7   1 67479.7 1651.06  25
   2  -7  -1 68039.6 1848.22   6
   2  -7   0 6319.64 634.207  26
  -2   7   0 4973.45 476.928  25
   2   7   0 5862.00 613.500  27
   2  -7   0 5678.35 562.286   6
   2  -7   1 60974.5 1845.55  26
   2   7   1 63889.0 1892.21  27
   2  -7   1 62625.2 1797.48   6
  -2   7  -1 62813.8 1645.27  25
   2   7   2 1019.92 336.741  27
   2  -7   2 646.357 271.379   6
  -2   7  -2 499.866 210.875  25
   2  -7   2 889.333 338.371  26
   2  -7   3 3273.47 471.625  26
   2  -7   3 3721.84 499.980   6
   2   7   3 3415.80 475.476  27
  -2   7  -3 3434.39 450.501  25
   2   7   4 177.777 237.348  27
   2  -7   4-89.5476 286.694   6
   2   7   4-115.450 146.117   9
   2  -7   4 72.2712 232.845  26
  -2   7  -4 495.734 291.717  25
  -2  -7  -4 249.388 232.931  24
   2   7   5 3264.00 449.239  27
  -2   7  -5 3291.44 452.380  25
   2  -7   5 2610.19 404.914  26
  -2  -7  -5 2658.55 452.407  24
   2   7   5 3321.60 336.782   9
   2  -7   5 2867.60 458.771   6
   2   7   6 1518.54 348.025  27
   2  -7   6 989.027 307.598   6
  -2   7  -6 1206.80 310.982  25
  -2  -7  -6 2228.84 439.612  24
   2  -7   6 1272.98 315.390  26
   2   7   6 1743.43 288.254   9
   2   7   7 17397.3 1003.58  27
  -2   7  -7 17690.1 963.728  25
   2   7   7 16462.3 762.952   9
  -2  -7  -7 17493.7 1147.45  24
   2  -7   7 18617.9 1015.49  26
   2  -7   7 16618.3 1013.33   6
  -2   7  -8 18228.3 1011.44  25
   2   7   8 18892.5 1053.82  27
   2  -7   8 18843.8 1032.71  26
   2   7   8 17650.4 819.921   9
  -2  -7  -8 17610.4 1181.50  24
   2  -7   8 17764.7 1059.91   6
   2   7   9 48944.4 1686.67  27
   2  -7   9 49659.9 1688.71  26
   2   7   9 47071.0 1377.31   9
  -2  -7  -9 47660.3 1990.02  24
   2  -7   9 48237.2 1726.28   6
  -2   7  -9 51098.3 1673.98  25
   2   7  10 65269.6 1941.23  27
   2   7  10 61804.8 1614.96   9
  -2  -7 -10 60098.6 2288.25  24
  -2   7 -10 64714.6 1902.86  25
   2   7  11 27622.3 1097.88   9
  -2   7 -11 27244.1 1258.10  25
  -2  -7 -11 25553.8 1536.39  24
  -2   7 -12 11163.2 802.129  25
  -2  -7 -12 10254.1 1028.42  24
   2   7  12 10127.1 677.956   7
   2  -7  12 9961.75 634.867  10
   2   7  12 9879.08 626.726  19
  -2  -7 -12 9895.27 654.028  28
   2   7  13 19343.1 925.542   7
   2   7  13 17950.4 852.588  19
   2  -7  13 18787.3 866.082  10
   2  -7  14 440.175 200.041  10
   2   7  14-111.489 216.106   7
   2   7  14 47.9485 167.593  19
   2   7  15 13656.6 744.793  19
   2  -7  15 13083.1 718.138  10
   2  -7  16 111.745 159.141  10
   2   7  16 331.346 208.513  19
   2   7  17 6250.21 483.147  19
   2  -7  17 6368.88 468.070  10
   2  -7  18-158.891 165.479  10
   2   7  18-107.425 155.507  19
   2   7  19 22768.9 722.450  19
   2  -7  19 22965.2 689.343  10
  -2   8  19 17463.6 646.055  13
  -2   8  19 15821.9 597.541  20
  -2   8  18 1140.49 255.715  13
  -2   8  18 920.945 214.780  20
  -2   8  17 8687.12 567.267  20
  -2   8  16-54.3312 184.028  15
  -2   8  16 130.770 201.187  20
  -2   8  15 630.171 219.927  15
  -2   8  14 347.830 222.193  15
  -2   8  13 10743.8 711.308  15
  -2  -8  13 9764.90 673.914  21
  -2   8  12 3694.38 433.509  15
  -2  -8  12 3951.17 470.052  21
   2  -8 -11 50311.3 2099.02  26
  -2   8  11 49880.6 1468.30  15
  -2  -8  11 49048.9 1520.97  21
  -2   8  11 51487.5 1880.07   5
   2  -8 -10 7765.01 830.813  26
  -2  -8  10 7318.28 592.414  21
  -2   8  10 8590.09 778.415   5
   2  -8  -9 58307.7 2190.70  26
  -2   8   9 56608.7 1929.42   5
  -2   8   8 14229.0 955.395   5
   2  -8  -8 13921.2 1078.83  26
   2  -8  -7 773.083 376.253  26
   2   8  -6 81747.0 2210.84  27
  -2  -8   6 80512.5 2001.54   6
   2  -8  -5 293.414 284.220  26
  -2  -8   5 71.9074 166.194   6
  -2   8   5-44.5711 146.855  25
   2   8  -5-65.2233 222.580  27
  -2  -8   4 794.431 266.234   6
   2   8  -4 408.379 243.533  27
   2  -8  -4 837.746 325.712  26
  -2   8   4 339.734 173.885  25
   2   8  -3 9303.93 776.769  27
  -2  -8   3 9160.87 677.867   6
   2  -8  -3 9122.06 809.600  26
  -2   8   3 8971.66 638.352  25
   2   8  -2 27126.7 1276.13  27
  -2  -8   2 28925.3 1177.40   6
  -2   8   2 27484.2 1111.57  25
   2  -8  -2 28352.4 1376.89  26
   2  -8  -2 26874.1 1222.29   6
   2  -8  -1 7376.52 718.586  26
  -2   8   1 8039.43 621.422  25
   2   8  -1 9099.83 771.871  27
   2  -8  -1 8535.73 717.238   6
  -2  -8   1 9396.66 677.281   6
   2  -8   0 57985.0 1895.25  26
  -2   8   0 55439.3 1632.04  25
   2   8   0 61887.8 1927.43  27
   2  -8   0 58288.4 1821.48   6
   2   8   1 103298. 2497.88  27
   2  -8   1 101968. 2492.26  26
  -2   8  -1 98324.6 2180.74  25
   2  -8   1 98998.3 2393.69   6
   2   8   2 34208.1 1459.09  27
   2  -8   2 33448.9 1431.07  26
  -2   8  -2 32956.2 1292.91  25
   2  -8   2 31039.7 1366.08   6
   2  -8   3 188773. 3365.62  26
   2  -8   3 182406. 3287.51   6
   2   8   3 188514. 3394.25  27
  -2   8  -4 134.947 248.613  25
   2   8   4 300.141 226.557  27
   2  -8   4 10.3969 270.772   6
   2  -8   4 303.781 257.007  26
   2   8   5 27670.2 1333.02  27
   2  -8   5 29853.0 1331.46  26
   2   8   5 29494.3 993.046   9
   2  -8   5 25527.9 1272.17   6
  -2   8  -5 27951.4 1223.30  25
   2   8   6 11371.3 873.353  27
   2   8   6 11005.1 641.302   9
  -2   8  -6 10760.9 783.136  25
   2  -8   6 12894.5 876.711  26
   2  -8   6 10660.8 830.604   6
   2  -8   7 1503.52 333.997  26
   2   8   7 1809.11 406.070  27
   2  -8   7 1200.58 307.085   6
   2   8   7 1794.55 284.476   9
  -2   8  -7 1489.75 343.505  25
  -2  -8  -7 2449.21 504.742  24
   2   8   8 94.3248 269.214  27
   2  -8   8 255.115 244.452   6
   2   8   8-143.386 200.513   9
  -2   8  -8 290.861 217.283  25
  -2  -8  -8 833.904 417.686  24
   2   8   9 170193. 3295.81  27
  -2   8  -9 174323. 3145.10  25
   2   8   9 174103. 2682.39   9
  -2  -8  -9 171322. 3771.25  24
   2  -8   9 169053. 3321.96   6
   2   8  10 4088.43 443.601   9
  -2   8 -10 4312.93 510.377  25
  -2  -8 -10 4744.85 746.320  24
   2   8  10 4689.32 431.217  19
  -2  -8 -10 4589.44 461.381  28
  -2   8 -11 26829.7 1246.83  25
  -2  -8 -11 22473.1 1442.29  24
   2   8  11 25716.6 1077.36   9
  -2  -8 -11 24722.3 1020.49  28
   2   8  11 26025.2 990.061  19
   2  -8  11 25006.0 1008.70  10
   2  -8  12 245.496 220.596  10
  -2  -8 -12 68.2574 154.534  28
   2   8  12 211.209 177.051  19
   2   8  13 8918.25 628.686   7
   2   8  13 8273.98 594.037  19
   2  -8  13 8183.22 584.920  10
   2   8  14 4657.21 470.868  19
   2  -8  14 5193.55 469.092  10
   2  -8  15 3105.34 365.513  10
   2   8  15 3039.22 386.164  19
   2  -8  16 207.974 157.628  10
   2   8  16 17.3455 200.952  19
   2  -8  17 429.845 178.988  10
   2   8  17-47.1504 210.301  19
   2  -8  18 387.533 161.155  10
   2   8  18 92.2504 147.960  19
   2   8  19 11675.0 477.934  19
   2  -8  19 10637.1 436.901  10
  -2   9  18 1043.97 202.664  13
  -2   9  16 318.318 198.955  15
  -2   9  15 17549.6 823.405  15
  -2   9  14 12319.4 733.355  15
  -2  -9  14 12361.7 702.616  21
  -2   9  13 11.6450 179.695  15
  -2  -9  13 274.056 212.039  21
  -2   9  12 16925.2 875.389  15
  -2  -9  12 16640.2 899.296  21
  -2   9  11 2461.64 380.644  15
  -2  -9  11 2659.06 400.024  21
   2  -9 -10 22236.6 1401.58  26
  -2  -9  10 18104.4 952.344  21
  -2   9  10 20554.4 1193.67   5
  -2   9   9 5665.88 543.452  17
   2  -9  -9 4647.45 663.796  26
  -2   9   9 5495.42 637.248   5
  -2   9   9 5335.01 467.135  12
  -2  -9   9 5384.16 539.338  21
   2  -9  -8-6.23238 351.456  26
  -2   9   8 664.295 280.200   5
   2  -9  -7 84788.4 2626.68  26
  -2   9   7 87098.1 2385.44   5
   2  -9  -6 9958.55 914.710  26
  -2  -9   6 9137.63 744.435   6
   2  -9  -5 20146.4 1259.95  26
   2   9  -5 19963.7 1126.77  27
  -2   9   5 19395.4 977.005  25
  -2  -9   5 19085.4 1043.60   6
  -2  -9   4 89785.4 2215.93   6
   2  -9  -4 84307.6 2508.81  26
  -2   9   4 80834.2 1979.07  25
   2   9  -4 87065.9 2342.29  27
  -2   9   3 1333.07 257.732  25
   2   9  -3 559.909 321.144  27
  -2  -9   3 872.647 266.350   6
   2  -9  -3 1203.87 394.598  26
   2   9  -2 15679.6 1003.93  27
  -2   9   2 14774.6 878.231  25
   2  -9  -2 13446.5 921.273   6
  -2  -9   2 13054.0 850.584   6
   2  -9  -2 14991.4 1054.44  26
   2  -9  -1 37901.3 1621.92  26
  -2   9   1 39010.9 1425.04  25
   2   9  -1 41095.0 1630.96  27
   2  -9  -1 37966.5 1547.19   6
  -2  -9   1 40410.7 1466.92   6
   2  -9   0 797.619 269.786   6
   2  -9   0 925.861 277.912  26
  -2  -9   0 758.114 291.048   6
  -2   9   0 982.654 297.125  25
   2   9   0 816.474 324.472  27
   2   9   1 93734.1 2468.12  27
   2  -9   1 95466.8 2502.47  26
  -2  -9  -1 91617.0 2198.14   6
  -2   9  -1 90626.1 2211.35  25
   2  -9   1 91359.6 2422.84   6
   2  -9   2 19314.5 1133.33  26
  -2  -9  -2 19719.9 1031.70   6
  -2   9  -2 18624.1 1030.57  25
   2  -9   2 19079.1 1125.11   6
   2   9   2 18318.7 1122.32  27
   2   9   3 66967.4 2138.63  27
  -2  -9  -3 67816.4 1892.63   6
   2  -9   3 69590.2 2100.25  26
  -2   9  -3 65840.5 1929.94  25
   2  -9   3 65127.7 2059.39   6
   2   9   4 59013.5 2020.59  27
  -2   9  -4 63869.9 1894.30  25
   2  -9   4 64209.4 2006.33  26
  -2  -9  -4 65844.2 1867.67   6
   2  -9   4 62824.9 2033.75   6
   2   9   5 75244.0 2286.39  27
  -2   9  -5 77684.7 2100.17  25
   2  -9   5 72045.6 2203.47   6
   2   9   6 22910.5 1274.03  27
  -2  -9  -6 21476.7 1083.86   6
   2   9   6 20201.5 881.513   9
  -2   9  -6 21194.1 1103.87  25
   2  -9   6 19895.4 1168.30   6
   2   9   7 1832.34 410.206  27
   2  -9   7 1257.29 336.503   6
  -2  -9  -7 1427.69 318.069   6
  -2   9  -7 2300.86 419.111  25
   2   9   7 1575.99 264.834   9
   2   9   8 2346.26 441.254  27
   2  -9   8 1657.26 424.494   6
   2   9   8 2187.65 327.936   9
  -2   9  -8 2092.02 388.984  25
   2   9   9 3696.50 558.742  27
   2  -9   9 3316.20 538.273   6
   2   9   9 3649.73 405.697   9
  -2  -9  -9 2809.10 365.592  28
   2   9   9 3224.26 353.656  19
  -2   9  -9 3972.75 516.944  25
   2   9  10 8996.87 650.037   9
  -2   9 -10 8166.73 706.105  25
  -2  -9 -10 9679.82 961.417  24
   2   9  10 8644.01 582.388  19
  -2  -9 -10 8959.56 640.488  28
   2  -9  11-262.735 243.130  10
   2   9  11-390.945 244.991   9
   2   9  11 290.388 187.038  19
  -2  -9 -11 78.0922 184.330  28
  -2  -9 -12 18843.8 898.722  28
   2  -9  12 17964.5 863.511  10
   2   9  12 18715.8 856.510  19
   2  -9  13 1520.51 300.346  10
  -2  -9 -13 2304.79 343.491  28
   2   9  13 1971.02 310.099  19
   2  -9  14 2402.56 347.402  10
   2   9  14 2899.62 374.781  19
   2  -9  15-1.64220 185.868  10
   2   9  15-235.194 212.143  19
   2   9  16 21958.4 843.412  19
   2  -9  16 21919.8 814.456  10
   2   9  17 10708.3 550.126  19
   2  -9  17 10397.9 523.048  10
   2   9  18 4328.44 320.650  19
   2  -9  18 4562.00 312.455  10
  -2  10  15 12297.7 657.710  15
  -2  10  14 1534.55 287.508  15
  -2 -10  14 1165.86 236.872  21
  -2  10  13 5347.78 493.107  15
  -2 -10  13 5448.89 506.040  21
  -2  10  12 200.313 212.746  15
  -2 -10  12 470.833 225.598  21
  -2 -10  11 117.643 212.195  21
  -2  10  11 14.0385 190.710  15
  -2  10  10 758.347 235.224  12
  -2 -10  10 192.085 257.748  21
  -2  10   9 10962.8 737.723  17
  -2 -10   9 11999.9 728.356  14
  -2  10   9 11295.3 683.585  12
  -2 -10   9 12816.0 824.138  21
  -2  10   8 4958.97 509.121  17
   2 -10  -8 3768.68 589.732  26
  -2  10   8 5326.47 631.009   5
  -2 -10   8 4010.57 455.261  14
  -2  10   8 5277.15 480.895  12
  -2 -10   8 4628.86 526.418  21
  -2  10   7 58418.0 1665.12  17
   2 -10  -7 56614.3 2173.26  26
  -2 -10   7 60340.8 1646.56  14
  -2  10   7 58123.1 1528.12  12
  -2 -10   7 57196.2 1668.76  21
  -2  10   7 60255.2 2032.28   5
   2 -10  -6 824.474 372.904  26
  -2  10   6 688.677 261.803  17
  -2 -10   6 647.028 224.241   6
  -2 -10   6 1010.56 258.343  14
  -2  10   6 829.733 227.341  12
  -2 -10   6 1161.55 291.070  21
   2 -10  -5 156.868 329.610  26
  -2 -10   5 759.314 261.027   6
  -2  10   5 1006.83 261.021  25
   2  10  -4 39.1172 223.989  27
   2 -10  -4 91.3399 257.930  26
  -2 -10   4 588.653 269.012   6
  -2  10   4-130.651 252.080  25
  -2 -10   3 13900.2 934.922   6
   2  10  -3 13145.5 933.339  27
  -2  10   3 13459.0 871.191  25
   2 -10  -3 11394.5 959.500  26
   2  10  -2 1770.52 389.621  27
   2 -10  -2 884.575 310.813   6
  -2 -10   2 1377.60 361.905   6
  -2  10   2 1518.61 320.657  25
   2 -10  -2 1213.22 397.620  26
   2 -10  -1 1664.46 435.371   6
   2 -10  -1 1983.27 434.952  26
  -2 -10   1 1490.99 332.217   6
  -2  10   1 1588.46 361.166  25
   2  10  -1 894.459 279.455  27
   2  10   0 14905.9 1023.00  27
  -2 -10   0 14072.7 921.836   6
   2 -10   0 14415.2 1044.60  26
   2 -10   0 15005.4 1032.23   6
  -2  10   0 13077.4 888.726  25
  -2 -10  -1 4636.87 561.696   6
   2  10   1 3737.12 537.737  27
   2 -10   1 3985.34 557.588   6
  -2  10  -1 4099.02 533.132  25
   2 -10   1 4707.33 621.223  26
   2  10   2-307.616 322.956  27
   2 -10   2 293.503 261.528   6
  -2 -10  -2 234.253 219.322   6
  -2  10  -2-148.373 220.835  25
   2  10   3-215.307 292.923  27
  -2 -10  -3-94.3136 280.542   6
  -2  10  -3 119.665 196.014  25
   2 -10   3-11.3295 256.509   6
   2  10   4 17957.8 1155.35  27
  -2 -10  -4 16735.8 999.122   6
  -2  10  -4 17091.0 1018.46  25
   2 -10   4 16043.3 1082.68   6
   2  10   5 11955.3 952.871  27
  -2 -10  -5 10981.2 813.042   6
  -2  10  -5 10889.6 833.615  25
   2 -10   5 9960.48 870.057   6
   2  10   6 23338.4 1313.25  27
   2 -10   6 22538.8 975.322  28
  -2 -10  -6 21820.7 1128.12   6
  -2  10  -6 22074.7 1153.00  25
   2 -10   6 22175.4 1265.85   6
  -2 -10  -6 23680.4 1001.74  28
   2  10   7 25395.1 1378.40  27
   2  10   7 26186.4 1046.24   9
  -2  10  -7 25156.4 1234.11  25
   2 -10   7 24060.5 1321.75   6
   2  10   7 23641.4 890.669  19
  -2 -10  -7 23830.1 1013.49  28
   2  10   8 354.573 212.538  27
   2 -10   8 283.745 216.444   6
   2  10   8 684.309 241.144   9
  -2  10  -8 668.117 293.658  25
   2  10   8 511.688 193.152  19
  -2 -10  -8 270.536 187.372  28
   2  10   9 5205.25 493.001   9
   2  10   9 5646.96 466.237  19
  -2 -10  -9 5274.29 501.745  28
   2  10  10 35.3401 180.302   9
   2  10  10 225.735 146.046  19
  -2 -10 -10 109.229 189.722  28
   2 -10  11 2437.02 343.467  10
   2  10  11 2182.47 311.770  19
  -2 -10 -11 2322.34 368.333  28
   2 -10  12 1170.80 278.140  10
  -2 -10 -12 1146.17 241.986  28
   2  10  12 1274.11 265.852  19
   2 -10  13-156.328 209.097  10
  -2 -10 -13 146.857 165.578  28
   2  10  13-70.7139 172.383  19
   2 -10  14 225.454 190.220  10
   2  10  14-227.341 205.418  19
   2 -10  15 372.785 186.425  10
   2  10  15 593.026 200.840  19
   2 -10  16 2082.54 261.926  10
   2  10  16 1837.34 268.432  19
   2 -10  17 1330.79 200.490  10
   2  10  17 1498.69 220.849  19
  -2  11  15 2132.35 276.517  15
  -2  11  14 293.170 158.671  15
  -2  11  13 15289.9 762.914  15
  -2 -11  13 14871.3 763.790  21
  -2  11  12 1746.50 307.953  15
  -2 -11  12 2069.26 347.376  21
  -2  11  11 31700.7 1167.35  15
  -2 -11  11 31525.1 1208.35  21
  -2  11  10 15.2134 187.209  12
  -2 -11  10 33.9221 214.984  21
  -2 -11   9 23676.7 1027.93  14
  -2  11   9 23361.6 972.838  12
  -2 -11   9 22863.3 1058.54  21
  -2  11   8 7610.19 640.292  17
  -2 -11   8 7731.76 608.517  14
  -2  11   8 7864.72 586.971  12
  -2 -11   8 7635.45 642.999  21
  -2  11   7 1127.15 305.175  17
  -2 -11   7 1901.26 355.264  14
  -2  11   7 1089.98 264.227  12
  -2 -11   7 972.501 268.148  21
  -2  11   6 2758.93 390.700  17
  -2 -11   6 3108.65 439.734  14
  -2  11   6 3622.38 424.177  12
  -2 -11   6 3023.46 443.590  21
  -2  11   5 14170.6 841.572  17
   2 -11  -5 13603.8 1068.58  26
  -2 -11   5 12673.4 802.663  14
  -2  11   5 12826.8 728.241  12
  -2 -11   5 14934.0 864.653  21
  -2 -11   5 12983.8 927.912   6
  -2  11   4 183.451 169.763  17
   2 -11  -4 561.634 379.397  26
  -2 -11   4 120.446 195.418   6
  -2  11   4 194.838 208.279  25
  -2 -11   4 665.480 219.046  14
  -2  11   4 323.695 188.909  12
  -2 -11   4 269.015 198.549  21
  -2  11   3 2203.29 382.994  17
   2  11  -3 1701.79 366.641  27
   2 -11  -3 2164.68 445.617  26
  -2 -11   3 2207.85 398.806   6
  -2  11   3 2453.99 397.867  25
  -2 -11   3 1779.88 314.654  14
  -2  11   3 2213.54 320.896  12
  -2 -11   3 2659.29 405.769  21
   2 -11  -3 1303.84 238.043  28
   2 -11  -2 31275.4 1560.27  26
  -2  11   2 32545.9 1420.82  25
  -2  11   2 29816.3 1053.01  12
  -2 -11   2 30831.3 1183.11  21
   2 -11  -2 31077.6 1152.38  28
  -2 -11   2 30339.0 1421.27   6
   2  11  -2 32576.0 1494.84  27
   2  11  -1 4810.69 595.704  27
   2 -11  -1 3786.23 547.821   6
  -2 -11   1 4449.12 563.623   6
  -2  11   1 4737.21 588.850  25
  -2  11   1 5273.93 463.981  12
   2 -11  -1 4801.73 467.150  28
   2  11   0-856.902 316.019  27
   2 -11   0-451.916 358.294   6
  -2 -11   0-110.489 287.099   6
  -2  11   0 24.1334 262.565  25
  -2  11   0 130.445 191.801  12
  -2 -11   0 64.6782 170.210  28
   2 -11   0-68.9292 188.901  28
   2  11   1 284.883 207.382  27
   2 -11   1 914.961 325.460   6
  -2 -11  -1 897.240 310.947   6
  -2  11  -1 460.757 247.643  25
  -2  11  -1 777.044 220.515  12
   2 -11   1 733.059 241.610  28
  -2 -11  -1 539.515 194.960  28
   2  11   2 18171.4 1167.60  27
  -2 -11  -2 15827.1 1014.84   6
  -2  11  -2 18380.3 1079.88  25
  -2  11  -2 15954.2 745.419  12
   2 -11   2 16962.7 860.333  28
   2 -11   2 16805.6 1120.08   6
  -2 -11  -2 15911.4 824.923  28
   2  11   3 11102.6 927.708  27
  -2 -11  -3 10480.5 842.687   6
  -2  11  -3 9218.79 791.719  25
   2 -11   3 7918.45 784.672   6
   2 -11   3 8442.35 611.930  28
  -2 -11  -3 8821.88 632.604  28
   2  11   4-47.6800 255.707  27
  -2 -11  -4 341.451 248.888   6
  -2  11  -4 307.659 245.082  25
   2 -11   4 173.020 191.353  28
  -2 -11  -4 227.518 175.877  28
   2  11   5 1434.94 392.565  27
   2 -11   5 602.770 278.408   6
  -2 -11  -5 210.012 246.655   6
  -2  11  -5 1016.85 332.085  25
  -2 -11  -5 853.717 238.963  28
   2 -11   5 1347.22 314.804  28
  -2 -11  -6 6295.18 568.527  28
  -2 -11  -7 2337.71 362.114  28
   2  11   8 37846.6 1135.89  19
  -2 -11  -8 36168.7 1277.54  28
  -2 -11  -9 59.2490 201.389  28
   2  11   9 77.7423 150.400  19
  -2 -11 -10 33049.0 1202.31  28
   2  11  10 34490.8 1106.41  19
   2 -11  11 3813.79 409.813  10
  -2 -11 -11 3632.28 416.279  28
   2  11  11 3549.44 379.448  19
   2  11  12 15943.2 744.485  19
   2 -11  12 16715.2 789.944  10
  -2 -11 -12 15691.3 794.417  28
  -2 -11 -13 7672.66 535.093  28
   2  11  13 7712.48 511.360  19
   2 -11  13 7804.80 522.148  10
   2 -11  14 1118.02 234.673  10
   2  11  14 1002.65 221.558  19
   2 -11  15 236.937 136.657  10
   2  11  15 158.869 150.053  19
   2  11  16 83.3156 130.746  19
   2 -11  16 154.770 128.331  10
  -2  12  14 1501.56 236.819  15
  -2  12  13 946.525 206.369  15
  -2  12  12-179.599 193.677  15
  -2  12  11 5563.13 497.239  15
  -2  12  11 5491.18 440.361  12
  -2 -12  11 5177.02 497.745  21
  -2  12  10 4923.30 476.684  15
  -2 -12  10 4920.09 440.920  14
  -2  12  10 4530.82 433.463  12
  -2 -12  10 4812.58 507.499  21
  -2 -12   9 15649.3 816.099  14
  -2  12   9 15441.0 777.980  12
  -2 -12   9 14924.4 856.919  21
  -2  12   8 3491.61 453.539  17
  -2 -12   8 4515.63 472.666  14
  -2  12   8 4262.09 448.822  12
  -2 -12   8 4229.21 486.883  21
  -2  12   7 2177.62 387.777  17
  -2 -12   7 1900.79 334.674  14
  -2  12   7 2034.62 334.948  12
  -2 -12   7 2655.97 419.185  21
  -2  12   6 35148.7 1350.18  17
  -2 -12   6 34101.5 1280.00  14
  -2  12   6 34083.5 1185.10  12
  -2 -12   6 32712.1 1261.14  21
  -2  12   5 44626.9 1514.53  17
  -2 -12   5 45437.7 1478.06  14
  -2  12   5 41142.6 1291.21  12
  -2 -12   5 40661.8 1420.55  21
  -2 -12   4 212.408 258.547  14
  -2  12   4 421.690 229.852  12
  -2  12   4-93.0784 264.020  17
  -2 -12   4 117.056 208.289  21
   2 -12  -4 380.885 169.803  28
  -2  12   3 109630. 2358.93  17
  -2 -12   3 109095. 2290.54  14
  -2  12   3 107196. 2034.34  12
  -2 -12   3 103720. 2210.40  21
   2 -12  -3 106812. 2124.08  28
  -2  12   2 29397.3 1228.94  17
  -2 -12   2 30479.7 1218.72  14
  -2  12   2 30701.2 1088.29  12
  -2 -12   2 28946.2 1151.36  21
   2 -12  -2 29478.8 1122.01  28
  -2 -12   1 10956.4 753.829  14
  -2  12   1 8571.83 587.893  12
   2 -12  -1 10755.1 705.473  28
  -2 -12   1 9657.07 648.933  28
  -2 -12   0 6971.52 584.558  14
  -2  12   0 7379.06 546.340  12
   2 -12   0 6908.20 575.921  28
  -2 -12   0 6364.91 531.499  28
  -2 -12  -1 6649.62 578.820  14
  -2  12  -1 5258.73 472.132  12
  -2 -12  -1 5749.83 519.006  28
   2 -12   1 5867.51 523.527  28
   2 -12   2 11852.4 730.890  28
  -2 -12  -2 13070.1 779.636  14
  -2  12  -2 11910.5 655.138  12
  -2 -12  -2 12370.0 739.665  28
   2 -12   3 19580.0 935.019  28
  -2 -12  -3 18280.3 913.439  28
  -2 -12  -4 19164.7 938.285  28
   2 -12   4 19696.9 935.968  28
   2 -12   5 9941.75 672.655  28
  -2 -12  -5 10307.2 695.311  28
  -2 -12  -6 10400.6 699.356  28
  -2 -12  -7-22.3698 233.676  28
  -2 -12  -8 5695.90 540.421  28
   2  12   8 4949.84 424.346  19
  -2 -12  -9 11962.2 730.133  28
   2  12   9 11466.3 624.171  19
   2  12  10 3915.31 377.479  19
   2 -12  10 3985.64 410.074  10
  -2 -12 -10 4404.21 461.983  28
   2 -12  11 1844.26 301.128  10
   2  12  11 1615.49 257.608  19
  -2 -12 -11 1604.98 302.919  28
   2 -12  12 3245.92 346.105  10
  -2 -12 -12 3309.09 357.005  28
   2  12  12 2540.79 299.543  19
   2 -12  13-38.0743 158.043  10
  -2 -12 -13-32.2262 159.096  28
   2  12  13-60.3158 150.179  19
   2  12  14 18150.6 659.381  19
   2 -12  14 18160.0 657.336  10
   2  12  15 15971.5 562.810  19
   2 -12  15 15456.5 548.425  10
  -2  13  13 23723.0 757.451  15
  -2  13  12 8066.90 497.676  15
  -2  13  11 10278.1 596.149  15
  -2  13  11 10772.4 540.756  12
  -2  13  10 598.786 223.714  15
  -2 -13  10 571.463 213.452  14
  -2  13  10 120.443 160.567  12
  -2 -13   9 308.842 171.868  14
  -2  13   9 167.056 171.709  12
  -2 -13   9 100.603 217.898  21
  -2 -13   8-35.5739 191.605  14
  -2  13   8-93.1752 190.241  12
  -2 -13   8 254.843 234.297  21
  -2  13   7 7428.09 620.754  17
  -2 -13   7 7428.02 589.766  14
  -2  13   7 6947.32 536.299  12
  -2 -13   7 7192.94 597.915  21
  -2 -13   6 3159.73 413.394  14
  -2  13   6 3343.37 405.947  12
  -2 -13   6 2999.39 416.370  21
  -2  13   6 3571.60 447.402  17
  -2  13   5 573.511 300.260  17
  -2 -13   5 577.136 281.439  14
  -2  13   5 456.582 212.387  12
  -2 -13   5 375.380 237.827  21
  -2  13   4 7115.36 631.664  17
   2 -13  -4 7798.01 583.068  28
  -2 -13   4 6932.11 593.040  14
  -2  13   4 7510.77 562.189  12
  -2 -13   4 8768.19 656.496  21
  -2  13   3 3027.62 470.657  17
  -2 -13   3 2901.02 418.024  14
  -2  13   3 3296.09 402.504  12
  -2 -13   3 2603.86 388.494  21
   2 -13  -3 2589.33 367.500  28
  -2 -13   2 6594.17 589.459  14
   2 -13  -2 6650.35 551.727  28
  -2  13   2 7673.46 662.605  17
  -2  13   2 7120.96 545.230  12
  -2 -13   1 38239.9 1338.77  14
  -2  13   1 35219.0 1154.29  12
   2 -13  -1 36327.4 1253.84  28
  -2 -13   1 36479.3 1216.93  28
  -2  13   1 35872.6 1366.78  17
  -2 -13   0 3400.58 423.385  14
  -2  13   0 3546.84 392.798  12
   2 -13   0 3475.27 425.791  28
  -2 -13   0 3773.36 450.244  28
  -2  13  -1 2800.33 364.039  12
   2 -13   1 2582.45 386.053  28
  -2 -13  -1 2300.12 356.385  28
  -2 -13  -2 1887.90 314.224  14
   2 -13   2 1870.18 319.616  28
  -2 -13  -2 1581.29 293.282  28
  -2 -13  -3 688.100 247.701  28
   2 -13   3 398.003 241.985  28
   2 -13   4 12495.7 743.870  28
  -2 -13  -4 12618.8 751.187  28
  -2 -13  -5 68917.0 1728.76  28
  -2 -13  -6 399.818 230.077  28
  -2 -13  -7 79289.1 1814.81  28
  -2 -13  -8 359.116 227.700  28
   2  13   9 14224.9 636.147  19
   2 -13   9 13396.9 685.815  10
  -2 -13  -9 14362.9 759.171  28
   2 -13  10 1410.02 257.219  10
   2  13  10 1373.59 221.559  19
  -2 -13 -10 1459.55 279.227  28
   2  13  11 13845.8 596.364  19
   2 -13  11 14611.7 653.375  10
  -2 -13 -11 13903.1 679.296  28
  -2 -13 -12 2390.09 282.562  28
   2  13  12 2930.36 279.133  19
   2 -13  12 2924.56 302.669  10
   2  13  13 36086.8 868.634  12
   2  13  13 33141.5 805.438  19
   2 -13  13 33852.2 843.784  10
  -2 -13 -13 34082.0 849.125  28
   2 -13  14 6135.98 330.827  10
  -2  14  12 22476.4 675.972  15
  -2  14  11 13619.7 593.252  15
  -2  14  10 26195.8 880.572  15
  -2 -14  10 25761.8 796.216  14
  -2  14  10 27147.1 774.539  16
  -2  14  10 25150.8 777.004  12
  -2  14   9 12315.9 649.904  15
  -2 -14   9 12153.5 609.334  14
  -2  14   9 12864.2 614.073  12
  -2 -14   8 9014.35 567.923  14
  -2  14   8 8608.61 526.944  12
  -2  14   7-30.3859 214.248  17
  -2 -14   7-174.730 203.207  14
  -2  14   7 2.69339 173.623  12
  -2 -14   6 173.364 204.968  14
  -2  14   6-292.353 237.784  12
  -2  14   6-75.7668 209.211  17
  -2  14   5 12238.3 766.581  17
  -2 -14   5 11868.7 709.361  14
  -2  14   5 10750.7 631.099  12
  -2  14   4 6684.43 588.401  17
   2 -14  -4 5988.61 490.083  28
  -2 -14   4 6365.88 564.142  14
  -2  14   4 5941.97 489.526  12
  -2  14   3 12764.5 789.469  17
   2 -14  -3 12595.1 705.024  28
  -2 -14   3 12622.5 751.407  14
  -2  14   3 12124.3 673.169  12
  -2  14   2 9007.72 675.496  17
  -2 -14   2 9442.89 661.779  14
  -2  14   2 9416.66 589.777  12
   2 -14  -2 8780.10 607.751  28
  -2 -14   1 79.0110 235.983  14
  -2  14   1 89.9872 174.019  12
  -2  14   1 93.2300 222.106  17
   2 -14  -1 136.992 175.173  28
  -2 -14   1-221.572 231.038  28
  -2  14   0 11262.6 743.928  17
  -2 -14   0 11881.9 736.991  14
  -2  14   0 11512.6 632.544  12
   2 -14   0 11063.2 674.894  28
  -2 -14   0 11724.8 685.946  28
  -2 -14  -1 2889.89 387.262  14
   2 -14   1 3396.64 396.978  28
  -2 -14  -1 2906.48 365.898  28
  -2 -14  -2 20212.8 896.517  14
  -2 -14  -2 20736.6 915.014  28
   2 -14   2 20464.6 909.280  28
   2 -14   3 6795.52 547.853  28
  -2 -14  -3 5499.57 500.548  28
  -2 -14  -4 2139.89 340.272  28
  -2 -14  -5 5649.54 485.445  28
  -2 -14  -6 12924.3 724.991  28
  -2 -14  -7 1807.72 322.254  28
  -2 -14  -8 5453.00 462.722  28
   2 -14   8 5991.48 442.472  10
   2 -14   9 20609.1 749.138  10
  -2 -14  -9 20453.8 813.257  28
   2 -14  10 3700.35 318.763  10
  -2 -14 -10 4507.20 382.809  28
   2  14  11 35714.5 888.645  12
   2 -14  11 34052.9 842.612  10
  -2 -14 -11 36475.5 927.505  28
   2 -14  12 98.2499 111.061  10
   2  14  12 289.527 134.802  12
  -2  15  10 531.068 139.438  15
  -2  15   9 2101.38 223.244  16
  -2  15   9 2048.75 255.087  15
  -2 -15   9 1759.01 224.192  14
  -2  15   8 443.293 168.625  16
  -2  15   8-78.1220 148.912  15
  -2 -15   8 157.077 153.230  14
  -2 -15   7 5877.54 424.962  14
  -2  15   7 5908.82 405.177  12
  -2 -15   6 2039.62 290.814  14
  -2  15   6 2276.96 290.088  12
  -2  15   5 17468.5 818.035  17
  -2 -15   5 17976.2 787.158  14
  -2  15   5 17096.8 698.839  12
  -2  15   4 644.588 230.896  17
  -2 -15   4 644.459 236.944  14
   2 -15  -4 711.796 181.227  28
  -2  15   4 224.858 152.435  12
  -2  15   3-133.780 239.277  17
  -2 -15   3-116.260 198.856  14
   2 -15  -3-318.102 191.735  28
  -2  15   2 12530.8 725.282  17
  -2 -15   2 13072.2 700.037  14
   2 -15  -2 13047.8 654.686  28
   2 -15  -1 942.971 235.481  28
  -2 -15   1 933.080 234.454  14
  -2  15   1 1184.15 279.615  17
  -2 -15   1 1527.11 240.865  28
  -2  15   0 1774.46 307.892  17
  -2 -15   0 2648.13 343.530  14
   2 -15   0 1938.54 297.555  28
  -2 -15   0 2804.86 341.201  28
  -2  15  -1 22167.2 929.941  17
  -2 -15  -1 21961.7 870.336  14
  -2 -15  -1 20788.9 828.592  28
  -2  15  -2 2448.91 339.368  17
  -2 -15  -2 2412.89 311.433  28
  -2  15  -3 6319.91 493.206  17
  -2 -15  -3 5915.67 467.314  28
   2  15   4 17.9020 124.019  12
  -2 -15  -4 275.938 179.396  28
   2  15   5-217.688 179.925  12
  -2 -15  -5 72.2103 170.084  28
   2  15   6-317.377 187.267  12
  -2 -15  -6 262.764 184.256  28
   2 -15   7 364.605 154.817  10
   2  15   7-87.2535 153.831  12
  -2 -15  -7-25.3886 188.657  28
   2  15   8 3379.10 296.145  12
   2 -15   8 3217.46 284.381  10
  -2 -15  -8 3290.47 323.174  28
   2 -15   9-85.6638 126.512  10
   2  15   9-145.830 144.568  12
   2  15  10 25095.4 656.175  12
   2 -15  10 24881.9 624.686  10
  -2  16   7 40398.6 877.704  15
  -2  16   6 4217.05 299.439  16
  -2 -16   6 3548.22 308.219  14
  -2  16   5 21459.8 664.874  16
  -2 -16   5 20731.6 709.603  14
  -2  16   4 4402.54 370.270  17
  -2  16   4 4823.83 346.930  16
  -2 -16   4 4461.48 361.208  14
  -2  16   3 24457.8 847.125  17
  -2  16   3 24560.0 734.085  16
  -2 -16   3 23569.8 797.015  14
  -2  16   2 1175.34 216.000  16
  -2 -16   2 976.099 217.100  14
  -2  16   2 1421.44 257.283  17
  -2  16   1 2147.56 290.023  17
  -2 -16   1 1912.86 263.785  14
  -2  16   1 1651.28 222.323  16
  -2  16   0 1313.77 204.771  16
  -2 -16   0 1317.48 224.770  14
  -2  16   0 1857.75 271.172  17
  -2 -16   0 1290.84 204.599  28
  -2  16  -1 468.570 190.305  17
  -2 -16  -1 135.491 133.332  14
  -2 -16  -1 253.016 155.519  28
  -2  16  -2 6801.90 452.865  17
  -2 -16  -2 6784.14 420.367  28
  -2  16  -3 1294.35 222.593  17
  -2 -16  -3 1240.57 212.529  28
  -2  16  -4 634.779 157.927  17
  -2 -16  -4 857.958 193.900  28
   2 -16   5 23.8289 121.034  10
  -2  16  -5 84.1371 128.596  17
   2  16   5 43.5261 103.243  12
  -2 -16  -5 250.183 165.643  28
  -2  16  -6 5106.65 318.156  17
   2  16   6 4961.18 288.970  12
   2 -16   6 5247.51 307.079  10
  -2 -16  -6 5020.14 348.491  28
  -2 -16  -7 688.809 157.006  28
  -3   0  20 9611.73 721.626  13
  -3   0  19 132.443 346.361  13
  -3   0  18 22928.5 1027.84  13
  -3   0  18 22553.9 962.432  20
  -3   0  17-52.1521 271.924  13
  -3   0  17 67.2385 237.138  20
  -3   0  17 337.113 202.090  10
  -3   0  16 18744.5 1001.69  13
  -3   0  16 18611.6 978.473  20
  -3   0  16 17062.0 831.414  10
  -3   0  15-218.948 336.572  13
  -3   0  15 295.874 318.588  20
  -3   0  15-320.004 251.651  10
  -3   0  14 29.0640 255.086  13
  -3   0  14-143.310 281.160  20
  -3   0  14 15.7237 209.815  10
   3   0 -13 56.0610 258.492  27
  -3   0  13-14.5904 332.091   5
  -3   0  13-38.7466 218.511  13
  -3   0  13 13.8274 138.869  10
  -3   0  13-57.5499 237.268  20
   3   0 -12 23237.5 1452.07  27
  -3   0  12 28582.2 1426.82   5
  -3   0  11-154.938 243.178   5
   3   0 -11 115.106 263.174  27
  -3   0  10 5913.67 626.322   5
  -3   0   9-33.0155 203.349   5
  -3   0   8 44946.4 1475.58   5
   3   0  -5-223.019 318.352  27
   3   0  -4 66448.8 1957.77  27
  -3   0   4 64451.3 1832.21  24
   3   0  -3 216.789 150.505   4
   3   0  -3 243.101 275.803  27
  -3   0   3-34.1079 221.212  24
   3   0  -2 12392.8 811.861  27
  -3   0   2 13235.5 829.827  24
   3   0  -2 13251.3 666.033   4
   3   0  -1 88.2721 219.064  27
   3   0  -1-40.5517 154.789   4
  -3   0   1-43.5530 276.229  24
   3   0   0 7780.51 589.798  27
   3   0   0 8240.33 580.412  26
  -3   0   0 8049.47 679.400  24
   3   0   0 8413.56 572.741   4
   3   0   1-75.3539 177.153  26
   3   0   1 29.3812 158.002   4
  -3   0  -1-29.7236 248.130  24
   3   0   1 139.035 157.895  27
   3   0   2 63988.4 1615.93  26
  -3   0  -2 63623.4 1380.67  25
  -3   0  -2 64786.7 1849.30  24
   3   0   2 65946.2 1635.81   4
   3   0   3 203.166 197.037  26
  -3   0  -3 49.9446 153.186  25
   3   0   3 178.274 202.934   4
  -3   0  -3 319.636 294.706  24
  -3   0  -4 53874.8 1384.20  25
   3   0   4 59700.4 1618.77  26
  -3   0  -4 56430.5 1797.69  24
   3   0   4 55288.2 1574.93   4
   3   0   5 254.172 185.690  26
   3   0   5 242.892 226.850   4
  -3   0  -5-201.805 275.763  24
  -3   0  -6 35262.6 1511.41  24
   3   0   6 37025.4 1339.85   4
   3   0   7-6.91480 201.268   4
  -3   0  -7-125.543 253.381  24
  -3   0  -8 57287.0 2013.22  24
   3   0   8 56071.6 1739.27   4
  -3   0  -9 157.037 209.805  25
   3   0   9 301.421 232.386   4
   3   0  10-336.455 254.318   4
  -3   0 -10 125.767 206.675  25
  -3   0 -10 285.825 298.583  24
  -3   0 -11-282.511 246.871  25
  -3   0 -11-206.023 322.692  24
  -3   0 -12 8444.86 837.182  24
  -3   0 -12 7187.78 687.277  25
   3   0  13-26.3686 174.269  18
  -3   0 -13-94.9925 198.686  25
  -3   0 -13-562.723 409.476  24
   3   0  14-10.0495 153.594  18
   3   0  18 41017.1 1070.91  19
   3   0  19-27.9949 107.163  19
  -3   1  20 10909.6 666.474  13
  -3  -1  19 14097.3 912.578  13
  -3   1  19 16319.4 806.884  13
  -3   1  19 15468.5 750.115  20
  -3  -1  18 2978.76 535.006  13
  -3   1  18 2430.16 413.863  13
  -3   1  18 2423.16 400.951  20
  -3  -1  18 2370.98 317.341  10
  -3  -1  17 3740.95 493.811  13
  -3   1  17 4595.92 541.220  13
  -3  -1  17 3022.22 402.921  20
  -3   1  17 3910.62 483.523  20
  -3  -1  17 2179.60 318.564  10
  -3  -1  16 9812.94 759.818  13
  -3   1  16 10171.3 765.486  13
  -3  -1  16 8661.23 666.602  20
  -3   1  16 8232.91 666.788  20
  -3   1  16 8138.66 596.850  10
  -3  -1  16 8499.42 577.604  10
  -3   1  15 4834.21 557.695  13
  -3  -1  15 4377.87 520.843  13
  -3   1  15 4855.87 479.233  10
  -3  -1  15 3838.79 486.752  20
  -3   1  15 4893.46 547.804  20
  -3  -1  15 4069.01 422.077  10
  -3  -1  14 3717.67 509.414  13
  -3   1  14 4852.66 552.539  13
  -3  -1  14 4621.99 517.602  20
  -3  -1  14 4359.54 425.616  10
  -3   1  14 3806.03 470.450  20
  -3   1  14 4512.95 442.999  10
   3   1 -13 44523.7 1970.82  27
  -3  -1  13 48106.1 1554.67  13
  -3   1  13 50329.2 1574.92  13
  -3  -1  13 49683.7 1946.15   5
  -3   1  13 48545.7 1905.49   5
  -3  -1  13 48418.1 1533.18  20
  -3   1  13 47828.5 1562.56  20
  -3   1  13 43201.4 1295.65  10
   3   1 -12 2501.69 513.830  27
  -3   1  12 2873.06 513.148   5
  -3  -1  12 1926.78 406.449   5
   3   1 -11 58615.1 2224.97  27
  -3  -1  11 59498.8 1984.21   5
  -3  -1  10-197.041 279.874   5
   3   1 -10-160.735 359.216  27
  -3   1  10 265.152 252.842   5
   3   1  -9 15034.1 1112.99  27
  -3   1   9 16068.1 949.467   5
   3   1  -8 4421.00 619.566  27
  -3   1   8 5098.58 520.425   5
   3   1  -7 1435.26 398.904  27
  -3   1   7 1116.75 262.933   5
   3   1  -6 870.098 342.537  27
  -3   1   6 1398.20 304.778   5
   3   1  -5 25002.0 1265.04  27
  -3  -1   5 27780.3 824.154   8
  -3  -1   5 27024.8 1189.35  24
   3   1  -4 105225. 2474.71  27
  -3  -1   4 105415. 1576.36   8
  -3  -1   4 104301. 2258.61  24
  -3   1   4 104617. 2386.99  24
   3   1  -3 10143.5 779.521  27
   3  -1  -3 9335.99 659.298  26
  -3  -1   3 10494.9 510.616   8
  -3  -1   3 9089.66 692.462  24
  -3   1   3 9693.13 760.743  24
   3   1  -3 9988.79 573.014   4
   3  -1  -2 99054.6 2216.89  27
   3  -1  -2 100557. 2085.97  26
  -3  -1   2 97725.1 1490.17   8
   3   1  -2 96057.9 2231.69  27
  -3  -1   2 97362.0 2158.62  24
  -3   1   2 100549. 2295.44  24
   3   1  -2 104053. 1845.68   4
   3  -1  -2 102927. 1852.69   4
   3   1  -1 320.365 246.046  27
   3  -1  -1-106.908 226.498  27
   3   1  -1 250.556 178.187   4
   3  -1  -1 55.7802 183.383  26
  -3  -1   1 430.392 158.709   8
  -3  -1   1-52.8182 244.233  24
  -3   1   1-23.9795 252.722  24
   3  -1  -1 94.2148 189.185   4
   3  -1   0 17018.4 842.838  27
   3  -1   0 18166.5 899.312  26
  -3  -1   0 18129.3 639.048   8
  -3  -1   0 17886.7 948.580  24
  -3   1   0 17353.7 966.192  24
   3  -1   0 16915.6 803.479   4
   3   1   0 17348.5 908.687  27
   3   1   0 19991.9 861.379   4
   3  -1   1 6206.65 521.963   4
   3  -1   1 6995.86 599.564  26
   3   1   1 6304.13 546.822  27
  -3  -1  -1 6693.89 394.836   8
  -3  -1  -1 7707.09 642.458  24
  -3   1  -1 7478.77 659.884  24
   3   1   1 6009.09 504.970   4
   3   1   2 29381.3 1067.82  27
   3  -1   2 30668.0 1136.59   4
   3   1   2 32127.1 1070.88  26
   3  -1   2 29614.7 1152.65  26
  -3  -1  -2 30357.6 812.532   8
  -3  -1  -2 29550.3 1254.88  24
  -3   1  -2 29863.4 1263.90  24
   3   1   2 30057.2 1109.94   4
  -3   1  -2 28656.0 953.734  25
   3   1   3 460.419 205.765  26
   3  -1   3 294.319 199.161  26
  -3   1  -3 353.619 197.118  25
   3   1   3 370.746 233.337   4
  -3  -1  -3 216.409 133.440   8
  -3  -1  -3-61.9857 288.580  24
  -3   1  -3 86.0983 266.057  24
   3  -1   3 50.6195 206.034   4
   3   1   4 634.240 222.971  26
   3  -1   4 304.320 260.251  26
  -3   1  -4 361.109 201.593  25
   3   1   4 290.589 220.414   4
  -3  -1  -4 390.396 132.091   8
  -3  -1  -4 508.150 326.608  24
  -3   1  -4 213.354 264.300  24
   3  -1   4 458.354 219.749   4
   3   1   4 585.702 157.025   7
   3  -1   5 10402.5 727.665   4
   3   1   5 13666.0 780.709  26
   3  -1   5 12750.5 803.929  26
  -3  -1  -5 10871.5 851.587  24
  -3   1  -5 11593.0 698.800  25
  -3   1  -5 12906.9 895.788  24
   3   1   5 12226.4 571.867   7
   3   1   5 11798.8 745.894   4
   3  -1   6 2764.41 419.869  26
  -3   1  -6 2756.78 378.462  25
   3   1   6 2680.08 406.885   4
  -3  -1  -6 2662.12 472.626  24
  -3   1  -6 2948.73 455.019  24
   3  -1   6 2338.76 378.735   4
   3   1   6 3129.55 326.538   7
   3  -1   7 4791.78 545.224  26
  -3   1  -7 4509.60 499.934  25
  -3  -1  -7 4641.31 633.285  24
  -3   1  -7 4933.43 573.536  24
   3  -1   7 4445.73 519.718   4
   3   1   7 4871.88 418.105   7
   3   1   7 4981.37 524.647   4
  -3   1  -8 19210.3 979.380  25
  -3  -1  -8 19198.2 1213.71  24
  -3   1  -8 19790.3 1161.06  24
   3   1   8 18146.3 788.618   7
   3   1   8 19110.9 1005.61   4
   3  -1   8 17718.5 998.783   4
  -3   1  -9 14836.8 908.510  25
  -3   1  -9 17503.7 1112.86  24
  -3  -1  -9 16197.4 1144.27  24
   3   1   9 15715.3 767.715   7
   3   1   9 16825.1 954.584   4
   3  -1   9 14688.1 912.881   4
  -3   1 -10 5599.20 593.547  25
   3  -1  10 5233.13 564.591   4
  -3  -1 -10 6179.16 724.653  24
  -3   1 -10 5241.12 645.192  24
   3   1  10 5577.68 506.569   7
   3   1  10 5459.30 548.656   4
  -3   1 -11 11710.1 936.686  24
  -3   1 -11 13390.9 891.751  25
  -3  -1 -11 12186.9 1003.98  24
  -3  -1 -12 599.086 268.795  25
  -3   1 -12 512.800 288.017  25
  -3  -1 -12-32.6506 298.666  24
  -3  -1 -13 1383.63 343.390  25
  -3  -1 -13 987.644 393.649  24
  -3   1 -13 238.375 225.605  25
   3  -1  13 822.871 232.012  18
   3   1  13 758.898 207.132  18
   3   1  14 13017.6 704.710  18
   3  -1  14 12762.8 699.380  18
   3   1  18 7263.75 468.545  19
   3   1  19 13660.2 570.086  19
   3  -1  19 14273.5 550.545  19
   3   1  20-140.004 103.064  19
  -3   2  20 11679.8 611.850  13
  -3   2  19-339.466 261.114  13
  -3  -2  19 264.523 153.528  10
  -3   2  19-30.4134 204.703  20
  -3  -2  18 14457.5 1024.43  13
  -3   2  18 13143.4 780.010  13
  -3   2  18 14777.9 801.786  20
  -3  -2  18 14919.3 683.416  10
  -3  -2  17 6949.22 747.730  13
  -3   2  17 4855.80 544.522  13
  -3   2  17 6562.77 587.581  20
  -3  -2  17 5345.36 447.684  10
  -3  -2  16 19.5747 180.978  10
  -3  -2  16 447.164 298.642  13
  -3   2  16 245.295 266.765  13
  -3  -2  16 487.740 244.493  20
  -3   2  16 499.862 284.881  20
  -3  -2  15-19.9086 270.793  13
  -3   2  15 339.317 258.258  13
  -3   2  15 313.176 215.772  10
  -3  -2  15 277.874 215.041  20
  -3   2  15 397.985 293.148  20
  -3  -2  14 24025.3 1141.88  13
  -3   2  14 23906.7 1133.49  13
  -3  -2  14 23429.6 1074.20  20
  -3   2  14 24633.3 1010.40  10
  -3   2  14 23840.1 1130.19  20
   3   2 -13 3493.58 592.342  27
  -3   2  13 4216.45 589.803   5
  -3  -2  13 4001.74 526.308  13
  -3   2  13 4311.92 499.901  13
  -3   2  13 4221.63 462.187  10
  -3  -2  13 4577.76 494.116  20
  -3   2  13 5221.71 554.853  20
   3   2 -12 22546.7 1394.42  27
  -3   2  12 23474.1 1297.60   5
   3   2 -11 26379.1 1502.91  27
  -3   2  11 28588.5 1375.11   5
   3   2 -10 2958.77 540.213  27
  -3   2  10 3494.97 483.407   5
   3   2  -9 10842.5 943.470  27
  -3   2   9 12333.3 847.554   5
   3   2  -8 39461.8 1728.12  27
  -3   2   8 40709.2 1452.92   5
   3   2  -7 2997.78 505.117  27
  -3   2   7 2648.29 382.090   5
  -3  -2   7 3684.92 328.242   8
   3   2  -6 46449.0 1776.72  27
   3  -2  -6 45771.7 1577.10  26
  -3  -2   6 47096.2 1097.19   8
  -3   2   6 47905.9 1441.84   5
   3   2  -5 5149.65 642.348  27
   3  -2  -5 5425.07 576.046  26
  -3  -2   5 3972.27 342.100   8
  -3  -2   5 4775.68 509.199  24
  -3   2   5 5559.71 490.432   5
   3   2  -4 36627.8 1506.76  27
   3  -2  -4 35769.2 1355.29  26
  -3  -2   4 35337.4 942.123   8
  -3  -2   4 36781.6 1333.45  24
  -3   2   4 38438.9 1180.18   5
   3   2  -3 102039. 2413.66  27
   3  -2  -3 103833. 2252.32  26
  -3  -2   3 100295. 1552.50   8
  -3  -2   3 104304. 2187.94  24
  -3   2   3 102866. 2412.22  24
   3   2  -2 44879.7 1558.40  27
   3  -2  -2 46045.5 1272.74   4
   3  -2  -2 44626.4 1473.74  26
  -3  -2   2 40825.0 983.931   8
  -3  -2   2 43621.6 1426.13  24
  -3   2   2 45178.5 1588.75  24
   3   2  -2 43123.3 1222.00   4
   3   2  -1 98257.7 2224.43  27
   3  -2  -1 95218.9 2095.70  27
   3  -2  -1 98575.1 2164.33  26
  -3  -2   1 95782.8 1488.57   8
  -3  -2   1 95120.5 2100.71  24
  -3   2   1 101496. 2339.86  24
   3   2  -1 100397. 1884.95   4
   3   2   0 106743. 2263.78  27
   3  -2   0 111423. 2294.13  26
  -3  -2   0 112027. 1593.92   8
  -3  -2   0 109325. 2268.10  24
  -3   2   0 108206. 2408.99  24
   3   2   0 110758. 2024.79   4
   3  -2   1 105161. 2238.41  26
  -3   2  -1 106336. 1795.67  25
  -3  -2  -1 106703. 1547.06   8
  -3  -2  -1 108903. 2319.43  24
  -3   2  -1 106419. 2381.53  24
   3   2   1 108684. 2052.43   4
   3   2   1 112481. 2227.80  27
   3   2   2 43356.0 1331.58  27
   3  -2   2 42447.4 1432.62  26
  -3   2  -2 43237.5 1208.35  25
  -3  -2  -2 43998.2 992.523   8
  -3  -2  -2 43851.5 1533.37  24
  -3   2  -2 43174.7 1517.35  24
   3   2   2 42888.1 1321.86   4
   3   2   3 2674.38 354.175  27
   3  -2   3 3110.21 433.066  26
   3   2   3 3212.77 422.154   4
  -3   2  -3 3507.61 402.499  25
  -3  -2  -3 2366.03 247.912   8
  -3  -2  -3 2672.80 472.219  24
  -3   2  -3 2491.35 430.307  24
   3  -2   4 45569.2 1514.15  26
  -3   2  -4 43483.1 1307.49  25
  -3  -2  -4 47190.7 1024.27   8
  -3  -2  -4 40609.9 1586.37  24
  -3   2  -4 43482.3 1545.19  24
   3   2   4 46716.5 1050.07   7
   3   2   4 45585.8 1419.42   4
   3  -2   5 27609.0 1199.93  26
  -3   2  -5 24508.0 1027.81  25
  -3  -2  -5 24087.6 1256.09  24
  -3  -2  -5 27737.5 789.922   8
  -3   2  -5 26796.4 1229.54  24
   3   2   5 26378.4 833.946   7
   3   2   5 26348.2 1117.50   4
   3  -2   6 8363.97 685.392  26
  -3   2  -6 8109.23 629.915  25
  -3  -2  -6 8049.77 797.891  24
  -3   2  -6 9388.43 752.593  24
   3   2   6 8232.24 496.186   7
   3   2   6 8015.03 641.816   4
   3  -2   7 19185.8 1054.06  26
  -3   2  -7 17317.9 933.977  25
  -3  -2  -7 18183.7 1170.87  24
  -3   2  -7 19667.9 1087.55  24
   3   2   7 18657.0 764.873   7
   3   2   7 17837.9 954.478   4
   3  -2   8 67475.7 1965.67   4
   3  -2   8 74414.2 2091.63  26
  -3   2  -8 69390.7 1889.51  25
  -3  -2  -8 68530.1 2308.65  24
  -3   2  -8 74027.4 2163.42  24
   3   2   8 68160.4 1518.67   7
   3   2   8 71131.5 1910.85   4
   3   2   9 432.566 210.281   4
  -3   2  -9 100.504 240.382  25
  -3  -2  -9 776.062 412.018  24
  -3   2  -9 443.125 295.470  24
   3  -2   9 752.845 297.361   4
   3   2   9 536.615 178.541   7
   3   2  10 2261.62 388.341   4
  -3   2 -10 2257.22 400.282  25
  -3  -2 -10 1729.15 440.934  24
   3  -2  10 3053.51 475.017   4
   3   2  10 2248.80 325.884   7
  -3   2 -11 246.877 222.982  25
  -3  -2 -11 361.103 310.217  24
   3   2  11 969.999 242.915   7
  -3   2 -12 3073.70 484.591  25
  -3  -2 -12 3194.24 560.554  24
   3   2  12 3203.02 422.024   7
  -3   2 -13 707.609 267.914  25
  -3  -2 -13 549.810 285.239  24
   3  -2  13 831.133 229.102  18
   3   2  13 809.081 204.350  18
   3   2  14 12473.4 683.479  18
   3  -2  14 11171.9 650.497  18
   3   2  17 4362.82 406.119  19
   3   2  18 2051.10 282.143  19
   3   2  19 3065.99 289.306  19
   3   2  20 6572.90 337.875  19
  -3   3  20 151.710 195.757  13
  -3   3  19 716.255 253.413  13
  -3   3  19 458.377 222.964  20
  -3   3  18 21666.5 975.516  13
  -3   3  18 21906.0 953.761  20
  -3  -3  17 48.9980 850.379  13
  -3   3  17-325.159 311.218  13
  -3   3  17 205.538 252.914  20
  -3  -3  16 52454.6 1721.06  13
  -3   3  16 54171.9 1642.17  13
  -3   3  16 52492.2 1605.35  20
  -3  -3  15 3997.22 642.339  13
  -3   3  15 4851.67 547.457  13
  -3   3  15 4702.36 532.443  20
  -3  -3  14 23323.9 1149.18  13
  -3   3  14 26847.9 1189.99  13
  -3   3  14 24485.9 1150.49  20
   3   3 -13 10053.6 943.179  27
  -3  -3  13 12795.9 839.474  13
  -3   3  13 14029.2 1036.09   5
  -3   3  13 11246.1 792.624  20
   3   3 -12 1026.56 382.783  27
  -3   3  12 1031.34 348.791   5
  -3   3  12 735.098 204.213  15
  -3  -3  12 1519.86 343.682  13
  -3  -3  12 1977.54 384.012  20
  -3   3  12 1280.36 329.004  20
   3   3 -11 26996.3 1500.27  27
  -3   3  11 29723.2 1418.24   5
   3   3 -10 45755.5 1930.75  27
  -3   3  10 49749.2 1776.07   5
   3   3  -9 278.033 258.843  27
  -3   3   9 676.327 228.674   5
   3  -3  -8 100763. 2573.44  26
  -3   3   8 101396. 2345.55   5
   3   3  -7-124.188 331.275  27
   3  -3  -7-133.701 244.609  26
  -3   3   7-86.9398 227.751   5
  -3  -3   7 24.6696 137.083   8
   3   3  -6 20768.9 1207.78  27
   3  -3  -6 19648.9 1087.68  26
  -3  -3   6 21074.3 762.325   8
  -3   3   6 21869.6 1014.60   5
   3   3  -5 185.601 265.501  27
  -3   3   5 485.312 212.226   5
   3  -3  -5 393.684 257.330  26
  -3  -3   5 455.000 173.860   8
   3   3  -4 1001.80 342.672  27
   3  -3  -4 1365.73 374.037  26
  -3   3   4 1281.98 273.725   5
  -3  -3   4 1272.58 222.428   8
  -3  -3   4 1506.79 315.434  24
   3   3  -3 5868.64 632.141  27
   3  -3  -3 5159.13 546.670  26
  -3  -3   3 5140.75 388.778   8
  -3  -3   3 5850.12 538.301  24
   3   3  -2 121928. 2633.23  27
   3  -3  -2 124042. 2556.21  26
  -3  -3   2 118528. 1727.82   8
  -3  -3   2 123658. 2347.29  24
  -3   3   2 119320. 2648.91  24
   3   3  -1 53334.9 1709.01  27
   3  -3  -1 54461.7 1702.23  26
  -3  -3   1 51101.8 1130.86   8
  -3  -3   1 53708.5 1562.92  24
  -3   3   1 50029.8 1710.40  24
   3   3   0 14487.5 888.479  27
   3  -3   0 17549.6 974.958  26
  -3  -3   0 16976.1 647.997   8
  -3  -3   0 16726.7 903.595  24
  -3   3   0 16770.9 984.526  24
   3   3   0 16182.1 808.212   4
   3   3   1 1599.49 334.778  27
   3   3   1 1732.27 308.649   4
   3  -3   1 1898.14 388.132  26
  -3   3  -1 2017.91 287.499  25
  -3  -3  -1 1965.59 250.128   8
  -3  -3  -1 1236.37 282.136  24
  -3   3  -1 1544.16 387.227  24
   3   3   2 1272.81 263.428   4
   3  -3   2 1410.33 355.640  26
  -3   3  -2 2029.26 311.347  25
  -3  -3  -2 1440.98 219.670   8
  -3  -3  -2 1504.64 333.592  24
  -3   3  -2 1492.30 350.829  24
   3   3   2 1548.49 323.976  27
   3   3   3 19513.7 927.589  27
   3  -3   3 18033.5 994.337  26
  -3   3  -3 20282.8 907.071  25
  -3  -3  -3 20239.1 692.906   8
  -3  -3  -3 17702.2 1020.50  24
  -3   3  -3 19217.7 1039.74  24
   3   3   3 19419.8 936.379   4
   3   3   4 69970.2 1702.49  27
   3  -3   4 66047.3 1880.04  26
  -3   3  -4 65595.7 1648.35  25
  -3  -3  -4 71942.2 1288.20   8
  -3  -3  -4 65439.8 2002.39  24
  -3   3  -4 70142.0 1938.88  24
   3   3   4 64125.4 1709.33   4
   3   3   4 70429.5 1302.26   7
   3  -3   5 13384.3 881.375  26
  -3   3  -5 11109.6 709.458  25
  -3  -3  -5 13958.8 575.906   8
  -3  -3  -5 11584.6 917.773  24
  -3   3  -5 11649.0 818.156  24
   3   3   5 12021.2 763.885   4
   3   3   5 12951.1 603.339   7
   3   3   6 2942.73 408.443   4
   3  -3   6 2955.21 454.685  26
  -3   3  -6 2684.77 376.657  25
  -3  -3  -6 2744.85 498.161  24
  -3   3  -6 2520.93 428.637  24
   3   3   6 2637.85 295.485   7
   3  -3   7 35274.3 1448.76  26
  -3   3  -7 33145.5 1295.97  25
  -3  -3  -7 33859.4 1629.49  24
  -3   3  -7 36270.2 1438.54  24
   3   3   7 34132.6 1321.38   4
   3   3   7 34981.7 1054.11   7
   3   3   8 412.984 204.281   4
   3  -3   8 17.0319 239.520  26
  -3   3  -8 13.7313 249.085  25
  -3  -3  -8 332.612 314.562  24
   3   3   8 451.911 194.459   7
  -3   3  -9 870.847 331.869  25
   3   3   9 1052.09 273.377   4
  -3  -3  -9 993.690 417.690  24
   3   3   9 1240.11 254.666   7
   3  -3  10 66427.5 2032.39   4
  -3   3 -10 69264.9 2009.02  25
  -3  -3 -10 69231.7 2452.08  24
   3   3  10 66587.4 1621.91   7
  -3   3 -11 3262.85 480.133  25
  -3  -3 -11 3751.22 636.090  24
   3   3  11 3828.47 433.933   7
  -3   3 -12 50078.9 1768.36  25
  -3  -3 -12 52700.0 2189.79  24
   3   3  12 51367.3 1501.97   7
   3   3  12 51835.5 1382.58  18
   3  -3  12 53505.2 1423.10  18
  -3   3 -13 18728.2 1087.28  25
  -3  -3 -13 17610.9 1274.61  24
   3   3  13 18590.9 912.352   7
   3   3  13 19054.0 850.009  18
   3  -3  13 15896.3 785.767  18
   3  -3  14 30858.8 1066.02  18
   3   3  14 30947.2 1072.78  18
   3   3  16 10811.7 647.640  19
   3   3  17 311.012 171.555  19
   3   3  18 137.215 159.679  19
   3   3  19-87.9044 141.840  19
   3   3  20-55.1266 94.0982  19
  -3   4  20 5562.20 388.128  13
  -3   4  19 3065.84 355.150  13
  -3   4  19 3798.24 377.846  20
  -3   4  18 4434.13 461.688  13
  -3   4  18 3949.20 431.921  20
  -3   4  17 220.531 287.321  13
  -3   4  17-31.2325 255.406  20
  -3   4  16 2366.36 398.751  13
  -3   4  16 3407.54 466.202  20
  -3  -4  15 4165.08 965.964  13
  -3   4  15 4216.34 517.717  13
  -3   4  15 3749.96 476.802  20
  -3  -4  14 9608.39 957.083  13
  -3   4  14 8921.92 709.126  20
  -3   4  13 42247.2 1413.18  15
  -3  -4  13 43378.6 1600.93  13
  -3   4  13 44388.5 1507.90  20
   3   4 -12 6321.70 722.156  27
  -3   4  12 5291.97 641.248   5
  -3   4  12 5809.59 524.430  15
  -3  -4  12 4696.17 637.189  13
  -3   4  12 5326.76 555.835  20
   3   4 -11 16131.5 1142.25  27
  -3   4  11 18465.0 1137.54   5
   3   4 -10 3378.17 551.142  27
   3  -4 -10 3947.17 605.468  26
  -3   4  10 3606.26 530.956   5
   3   4  -9 11551.2 950.566  27
   3  -4  -9 10512.3 907.080  26
  -3   4   9 11819.3 867.891   5
   3   4  -8 7359.99 781.290  27
   3  -4  -8 7886.97 762.398  26
  -3   4   8 6996.78 654.409   5
   3   4  -7 14044.0 1026.07  27
   3  -4  -7 15252.1 1040.23  26
  -3  -4   7 15483.3 688.218   8
  -3   4   7 15476.3 932.962   5
   3   4  -6 39179.9 1662.26  27
   3  -4  -6 37780.8 1579.69  26
  -3  -4   6 40335.1 1092.78   8
  -3   4   6 40467.4 1441.54   5
   3   4  -5 49350.0 1821.00  27
   3  -4  -5 51676.9 1794.43  26
  -3  -4   5 50342.0 1213.68   8
  -3   4   5 49916.2 1547.20   5
  -3  -4   4 29352.1 927.982   8
   3   4  -4 29054.0 1394.37  27
   3  -4  -4 30189.9 1370.67  26
   3   4  -3 15544.2 1008.63  27
   3  -4  -3 15810.7 1000.20  26
  -3  -4   3 15263.2 667.865   8
   3   4  -2 19989.2 1133.28  27
   3  -4  -2 18356.7 1058.28  26
  -3  -4   2 19487.7 741.950   8
  -3  -4   2 20410.2 952.424  24
   3  -4  -1 10495.9 828.165  26
  -3  -4   1 10058.6 540.058   8
   3   4  -1 10283.6 819.029  27
  -3  -4   1 11302.1 726.842  24
  -3   4   1 10086.6 812.614  24
   3   4   0 56217.8 1779.88  27
   3  -4   0 52519.8 1757.11  26
  -3   4   0 55894.0 1391.25  25
  -3  -4   0 54522.2 1205.59   8
  -3  -4   0 57157.3 1633.97  24
  -3   4   0 57673.7 1833.87  24
   3   4   1 29800.9 1271.02  27
   3  -4   1 30487.3 1317.62  26
  -3   4  -1 30154.4 1071.50  25
  -3  -4  -1 30200.4 890.088   8
  -3  -4  -1 29568.1 1224.73  24
  -3   4  -1 30007.8 1316.97  24
   3   4   2 114756. 2412.19  27
   3  -4   2 119330. 2611.68  26
  -3   4  -2 115267. 2128.08  25
  -3  -4  -2 118856. 1742.92   8
  -3  -4  -2 122842. 2538.94  24
  -3   4  -2 119428. 2576.98  24
   3   4   3 5226.60 529.213  27
   3  -4   3 4387.31 550.569  26
  -3   4  -3 5272.16 503.829  25
  -3  -4  -3 5286.30 376.863   8
  -3   4  -3 5244.55 560.227  24
  -3  -4  -3 5048.32 585.154  24
   3   4   4 42213.4 1412.97  27
   3  -4   4 41780.6 1579.00  26
  -3   4  -4 41070.2 1343.91  25
  -3  -4  -4 43972.3 1056.46   8
  -3  -4  -4 40497.6 1590.22  24
  -3   4  -4 42666.3 1552.19  24
   3   4   5 6816.77 577.445  27
   3  -4   5 6412.51 642.639  26
  -3   4  -5 7473.21 612.459  25
  -3  -4  -5 6978.86 428.270   8
  -3  -4  -5 6555.76 711.319  24
  -3   4  -5 6384.62 627.295  24
   3   4   5 7554.11 479.674   7
   3  -4   6 1749.20 406.841  26
  -3   4  -6 1494.95 316.072  25
  -3  -4  -6 2076.73 435.710  24
   3   4   6 2185.52 281.283   7
   3  -4   7 9497.07 782.054  26
  -3   4  -7 8286.90 671.584  25
  -3  -4  -7 7863.51 836.225  24
   3   4   7 8587.55 538.500   7
  -3   4  -8 3250.80 461.161  25
   3  -4   8 3716.87 525.616  26
  -3  -4  -8 3042.15 579.193  24
   3   4   8 3196.28 358.569   7
   3  -4   9 10028.6 812.416  26
  -3   4  -9 9261.57 757.342  25
  -3  -4  -9 9811.31 941.277  24
   3   4   9 9700.43 622.850   7
  -3   4 -10 136.237 273.762  25
  -3  -4 -10 317.477 305.582  24
   3   4  10 467.358 172.029   7
  -3   4 -11 224.725 251.442  25
  -3  -4 -11 844.678 386.562  24
   3  -4  11 543.240 228.101   4
   3   4  11 644.795 238.824   7
  -3   4 -12 66579.2 2018.54  25
  -3  -4 -12 65186.2 2448.54  24
   3   4  12 66587.4 1718.20   7
   3  -4  12 64558.8 1580.14  18
   3   4  12 67247.7 1581.40  18
   3   4  13 1799.25 302.218   7
   3   4  13 2021.27 311.358  18
   3  -4  13 2417.90 347.553  18
   3   4  14 235.851 170.927   7
   3  -4  14 90.1932 172.200  18
   3   4  15 470.993 197.648  19
   3   4  16-52.7430 164.472  19
   3   4  17 757.933 226.475  19
   3   4  18 12853.3 611.136  19
   3   4  19-85.3520 122.787  19
  -3   5  19 249.321 192.208  13
  -3   5  19-103.921 178.255  20
  -3   5  18 520.873 220.594  13
  -3   5  18 1221.33 264.874  20
  -3   5  17 1386.72 320.570  13
  -3   5  17 953.059 271.734  20
  -3   5  16 11528.2 752.008  13
  -3   5  16 11803.1 744.827  20
  -3   5  15 1420.67 306.474  20
  -3   5  14 1283.87 319.053  15
  -3   5  14 1408.79 349.166  20
  -3   5  13 351.056 232.459  15
  -3   5  13 555.895 261.161  20
  -3   5  12 7321.51 591.699  15
   3  -5 -12 6700.58 792.039  26
  -3  -5  12 7153.81 924.279  13
  -3   5  12 7678.93 756.663   5
  -3  -5  12 6591.32 555.123  21
  -3   5  12 7681.97 629.841  20
   3  -5 -11 31695.1 1660.64  26
  -3   5  11 31456.9 1171.81  15
  -3  -5  11 29120.5 1347.11  13
  -3  -5  11 35721.7 1236.63  21
  -3   5  11 30144.8 1453.87   5
   3   5 -11 32224.9 1583.41  27
   3   5 -10 3050.63 547.864  27
   3  -5 -10 3553.97 582.390  26
  -3   5  10 2264.67 431.057   5
   3   5  -9 47031.4 1898.42  27
   3  -5  -9 51868.8 2034.89  26
  -3   5   9 49384.6 1774.59   5
   3   5  -8 2571.46 494.001  27
   3  -5  -8 3117.23 523.996  26
  -3   5   8 3773.51 515.119   5
   3   5  -7 24586.1 1359.35  27
   3  -5  -7 25617.0 1384.85  26
  -3  -5   7 26786.3 924.653   8
  -3   5   7 27296.4 1262.31   5
   3   5  -6 2723.30 498.438  27
   3  -5  -6 2266.00 455.145  26
  -3   5   6 3164.77 465.049   5
  -3  -5   6 2207.95 299.816   8
   3  -5  -5 2602.41 487.726  26
  -3  -5   5 2658.46 324.084   8
   3   5  -5 2461.62 477.269  27
   3   5  -4 13167.7 969.131  27
   3  -5  -4 12616.9 948.464  26
  -3  -5   4 11057.3 611.948   8
   3   5  -3 449.603 356.284  27
   3  -5  -3 937.119 343.658  26
  -3  -5   3 979.670 229.780   8
   3   5  -2 12500.5 936.812  27
   3  -5  -2 12419.3 927.784  26
  -3  -5   2 11548.2 614.100   8
   3   5  -1 785.836 329.293  27
  -3  -5   1 339.945 168.658   8
   3   5   0 74.3184 266.242  27
   3  -5   0 558.198 330.287  26
  -3   5   0 542.987 183.564  25
  -3  -5   0 547.893 186.565   8
  -3   5   0 231.243 232.717  24
   3   5   1 129.584 237.648  27
   3  -5   1 317.165 319.026  26
  -3   5  -1 285.810 214.584  25
  -3  -5  -1 82.5430 159.794   8
  -3  -5  -1 150.150 187.458  24
  -3   5  -1 157.209 237.779  24
   3   5   2 19575.0 1066.23  27
   3  -5   2 20618.7 1166.68  26
  -3   5  -2 19798.3 934.821  25
  -3  -5  -2 20478.4 765.129   8
  -3   5  -2 22174.0 1149.42  24
   3   5   3 262.409 194.114  27
   3  -5   3 306.423 244.565  26
  -3   5  -3 384.172 227.334  25
  -3  -5  -3 279.701 140.466   8
  -3  -5  -3 419.307 248.894  24
  -3   5  -3 798.380 296.598  24
   3   5   4 599.434 242.725  27
   3  -5   4 294.374 303.313  26
  -3   5  -4 78.3186 201.937  25
  -3  -5  -4 153.589 128.906   8
  -3  -5  -4 167.412 276.448  24
   3   5   5 1099.90 302.617  27
   3  -5   5 301.856 247.696  26
  -3   5  -5 673.857 255.570  25
  -3  -5  -5 936.877 195.364   8
  -3  -5  -5 491.382 304.946  24
   3   5   5 926.508 199.835   7
   3   5   6 12734.5 810.414  27
   3  -5   6 12030.2 886.735  26
  -3   5  -6 11397.9 790.247  25
  -3  -5  -6 11398.6 945.224  24
   3   5   6 12244.1 628.630   7
   3  -5   7 157.698 234.402  26
  -3   5  -7 144.244 227.681  25
  -3  -5  -7 332.169 327.748  24
   3   5   7-72.4154 179.102   7
   3  -5   8 43258.0 1666.21  26
  -3   5  -8 41453.2 1524.01  25
  -3  -5  -8 39026.7 1839.97  24
   3   5   8 42872.5 1256.58   7
   3  -5   9 1174.32 334.228  26
  -3   5  -9 1207.35 374.557  25
  -3  -5  -9 970.954 378.835  24
   3   5   9 1237.92 266.585   7
  -3   5 -10 28568.5 1318.90  25
  -3  -5 -10 26805.1 1589.85  24
   3   5  10 28246.2 1090.18   7
  -3   5 -11 117297. 2680.98  25
  -3  -5 -11 117965. 3329.20  24
   3   5  11 117972. 2248.07   7
   3   5  11 120681. 2102.62  18
  -3   5 -12 37135.4 1513.83  25
  -3  -5 -12 35135.2 1829.33  24
   3   5  12 38566.8 1314.43   7
   3   5  12 37679.9 1205.64  19
   3  -5  12 37716.9 1219.76  18
   3   5  13 52982.9 1525.81   7
   3   5  13 51313.5 1427.60  19
   3  -5  13 48291.5 1361.26  18
   3   5  14 13700.9 760.004  19
   3  -5  14 13705.1 704.473  18
   3   5  15 381.581 218.331  19
   3   5  16 1007.78 238.913  19
   3   5  17 26627.6 932.164  19
   3   5  18 2599.71 294.085  19
   3   5  19 47762.6 990.163  19
  -3   6  19 8612.61 477.746  13
  -3   6  18 9630.57 572.324  13
  -3   6  18 10232.9 563.216  20
  -3   6  17 5474.03 486.782  13
  -3   6  17 5282.93 459.432  20
  -3   6  16-108.447 261.831  13
  -3   6  16-150.880 201.133  20
  -3   6  15 44538.6 1408.30  20
  -3   6  14 974.215 261.594  15
  -3   6  14 107.421 257.361  20
  -3   6  13 5317.71 525.466  15
  -3  -6  13 4467.07 468.308  21
  -3   6  12 427.621 197.953  15
  -3  -6  12 297.026 205.891  21
   3  -6 -11 27465.2 1576.80  26
  -3   6  11 31394.5 1176.61  15
  -3  -6  11 30181.8 1180.39  21
  -3   6  11 29296.7 1436.49   5
   3   6 -10 55316.0 2040.51  27
   3  -6 -10 56995.5 2209.09  26
  -3   6  10 52950.1 1509.59  15
  -3  -6  10 57274.3 1611.51  21
  -3   6  10 56376.5 1960.64   5
   3   6  -9 42188.3 1785.46  27
   3  -6  -9 41146.1 1856.97  26
  -3   6   9 40926.7 1647.57   5
   3   6  -8 32075.5 1547.36  27
   3  -6  -8 32339.9 1631.10  26
  -3   6   8 34272.7 1487.32   5
   3   6  -7 36430.9 1654.70  27
   3  -6  -7 34728.2 1667.84  26
  -3  -6   7 36905.2 1113.82   8
  -3   6   7 40035.8 1576.75   5
   3  -6  -6 13704.8 1046.01  26
   3   6  -6 13778.1 1032.83  27
  -3  -6   6 13135.7 677.525   8
  -3   6   6 13112.3 898.154   5
   3  -6  -5 3421.37 576.125  26
  -3  -6   5 3253.79 367.812   8
   3   6  -5 2498.41 508.014  27
   3   6  -4 33706.7 1542.74  27
   3  -6  -4 32764.1 1554.20  26
  -3  -6   4 31197.2 1043.59   8
   3   6  -3 9543.64 855.411  27
   3  -6  -3 9419.74 850.286  26
  -3  -6   3 8513.88 561.009   8
   3   6  -2 4867.96 628.466  27
   3  -6  -2 4783.24 615.955  26
  -3  -6   2 4222.68 407.567   8
   3   6  -1-32.5705 267.821  27
   3  -6  -1 267.557 327.326  26
  -3  -6   1 394.244 208.533   8
   3   6   0 1236.56 356.253  27
   3  -6   0 949.796 338.134  26
  -3   6   0 1129.26 272.995  25
  -3  -6   0 584.310 174.790   8
   3   6   1 37968.3 1573.89  27
   3  -6   1 42165.4 1684.90  26
  -3   6  -1 40671.6 1368.62  25
  -3  -6  -1 40535.3 1150.36   8
   3   6   2 20584.7 1157.78  27
   3  -6   2 18608.0 1134.25  26
  -3   6  -2 20457.4 998.091  25
  -3  -6  -2 19756.2 789.333   8
   3   6   3 83358.8 2250.80  27
   3  -6   3 87640.3 2409.51  26
  -3   6  -3 89170.9 2104.04  25
  -3  -6  -3 87465.0 1640.73   8
  -3  -6  -3 82534.1 2211.18  24
   3   6   4 43475.9 1616.11  27
   3  -6   4 44789.7 1727.97  26
  -3   6  -4 45562.4 1538.24  25
  -3  -6  -4 47441.1 1197.00   8
  -3  -6  -4 44795.6 1703.77  24
   3   6   5 10643.7 800.013  27
   3  -6   5 10292.1 855.060  26
  -3   6  -5 10518.9 767.634  25
  -3  -6  -5 11493.6 586.592   8
  -3  -6  -5 12359.0 962.621  24
   3   6   6 12117.1 835.954  27
   3  -6   6 11334.6 890.113  26
  -3   6  -6 11676.1 816.521  25
  -3  -6  -6 11941.0 978.870  24
   3   6   7 3312.54 465.135  27
   3  -6   7 2825.73 497.775  26
  -3   6  -7 2644.61 419.103  25
  -3  -6  -7 3838.82 592.606  24
   3   6   7 3180.20 365.380   7
   3  -6   8 125.992 206.686  26
  -3   6  -8 108.758 233.811  25
  -3  -6  -8 158.413 276.011  24
   3   6   8 459.348 216.374   7
   3  -6   9 1734.16 414.850  26
  -3   6  -9 1680.68 360.292  25
  -3  -6  -9 579.489 388.048  24
   3   6   9 1316.26 288.082   7
  -3   6 -10 8288.93 731.435  25
  -3  -6 -10 8153.57 877.148  24
   3   6  10 9291.31 642.533   7
   3   6  10 10367.9 619.746  19
  -3   6 -11 10759.0 821.865  25
  -3  -6 -11 11700.7 1085.95  24
   3   6  11 11341.8 712.428   7
   3   6  11 10630.7 637.716  19
   3   6  12 13497.3 780.882   7
   3   6  12 13054.8 731.188  19
   3   6  13 10129.9 676.208   7
   3   6  13 10135.1 643.352  19
   3  -6  13 9245.25 598.258  18
   3  -6  14 19483.1 823.403  18
   3   6  14 17990.9 837.086  19
   3   6  15 11370.0 669.580  19
  -3  -6 -15 10189.7 637.821  28
   3   6  16 9399.62 586.445  19
   3   6  17 1460.96 268.647  19
   3   6  18 592.652 163.299  19
   3   6  19 1930.62 213.319  19
  -3   7  18 712.849 225.600  13
  -3   7  18 773.394 200.117  20
  -3   7  17 12752.9 670.246  13
  -3   7  17 11457.0 597.637  20
  -3   7  16 7310.43 566.001  13
  -3   7  15 29986.0 1115.20  15
  -3   7  14 562.930 240.137  15
  -3   7  13 11714.2 727.593  15
  -3  -7  13 12045.5 735.578  21
  -3   7  12 6381.16 567.754  15
  -3  -7  12 4946.99 496.120  21
  -3   7  11 411.694 202.307  15
  -3  -7  11 971.495 260.361  21
   3  -7 -10 5355.34 722.593  26
  -3   7  10 4521.66 462.483  15
  -3   7  10 3903.01 540.639   5
  -3  -7  10 4134.09 469.166  21
   3   7  -9 14445.4 1039.22  27
   3  -7  -9 15408.9 1176.33  26
  -3   7   9 14315.2 791.229  15
  -3  -7   9 15358.1 851.616  21
  -3   7   9 14093.1 984.244   5
   3   7  -8 7256.00 739.756  27
   3  -7  -8 7510.52 821.075  26
  -3   7   8 7785.05 740.861   5
   3   7  -7 176946. 3575.85  27
   3  -7  -7 168358. 3733.69  26
  -3  -7   7 175273. 2487.55   8
  -3   7   7 173567. 3341.14   5
   3   7  -6 5002.99 633.725  27
   3  -7  -6 5696.84 728.470  26
  -3  -7   6 5111.05 446.945   8
  -3   7   6 4815.39 577.146   5
   3   7  -5 50105.1 1911.55  27
   3  -7  -5 46070.6 1919.06  26
  -3  -7   5 45714.3 1305.75   8
   3  -7  -4 7460.26 800.079  26
   3   7  -4 7159.79 741.731  27
  -3  -7   4 6606.29 520.190   8
   3   7  -3 9583.09 848.404  27
   3  -7  -3 10539.7 921.506  26
  -3  -7   3 10272.8 643.392   8
   3  -7  -2 25739.5 1401.72  26
   3   7  -2 25853.8 1371.32  27
  -3  -7   2 25940.0 1000.94   8
   3   7  -1 247.646 275.803  27
   3  -7  -1 587.448 348.544  26
  -3   7   1 392.799 168.768  25
  -3  -7   1 336.379 198.529   8
   3   7   0 13603.2 1004.85  27
   3  -7   0 14950.9 1060.49  26
  -3  -7   0 14751.1 755.193   8
  -3   7   0 15170.0 876.256  25
   3   7   1 31595.0 1486.46  27
   3  -7   1 30617.3 1495.48  26
  -3   7  -1 32494.6 1296.24  25
  -3  -7  -1 31443.8 1067.85   8
   3   7   2 7245.65 730.149  27
   3  -7   2 7418.32 772.610  26
  -3   7  -2 7543.00 653.995  25
  -3  -7  -2 7544.38 537.483   8
   3   7   3 18737.2 1122.08  27
   3  -7   3 18575.1 1161.00  26
  -3   7  -3 19590.4 1043.06  25
  -3  -7  -3 19770.4 821.373   8
   3   7   4 2447.35 452.367  27
   3  -7   4 2431.17 465.601  26
  -3   7  -4 1774.95 382.513  25
  -3  -7  -4 2259.43 300.239   8
   3   7   5 3589.80 510.510  27
   3  -7   5 3181.55 519.597  26
  -3  -7  -5 3776.94 363.160   8
  -3   7  -5 3344.98 489.248  25
  -3  -7  -5 4001.43 583.964  24
   3   7   6 4948.68 581.841  27
   3  -7   6 4274.91 599.461  26
  -3   7  -6 4043.28 529.115  25
  -3  -7  -6 3910.46 583.381  24
   3   7   7 48739.5 1741.23  27
   3  -7   7 47688.4 1822.07  26
  -3   7  -7 48609.2 1690.85  25
  -3  -7  -7 46129.6 1944.40  24
   3  -7   8-114.694 234.947  26
  -3   7  -8-19.6452 223.697  25
  -3  -7  -8-99.7451 265.850  24
   3   7   8 205.231 170.668   7
   3  -7   9 34365.1 1535.60  26
  -3   7  -9 32918.5 1416.46  25
  -3  -7  -9 32761.1 1728.94  24
   3   7   9 34055.6 1188.34   7
   3   7   9 32863.9 1052.68  19
  -3   7 -10 5552.99 586.963  25
  -3  -7 -10 4701.15 693.929  24
   3   7  10 5539.51 509.436   7
   3   7  10 5591.93 455.994  19
   3   7  11 1066.78 264.057   7
   3   7  11 1726.41 313.099  19
   3   7  12 16851.3 855.566   7
   3   7  12 16237.4 788.359  19
   3   7  13 27555.3 1029.49  19
   3  -7  13 27266.7 997.241  18
  -3  -7 -13 27969.5 1118.90  28
  -3  -7 -14 14446.8 771.103  28
   3   7  14 14119.4 729.051  19
   3  -7  14 15397.2 711.849  18
   3   7  15 215.002 193.180  19
  -3  -7 -15 209.666 178.429  28
   3   7  16 50532.7 1257.03  19
   3   7  17 5022.78 388.569  19
   3   7  18 207.996 113.672  19
  -3   8  18 762.089 189.812  13
  -3   8  17 17474.4 728.584  13
  -3   8  16 203.484 214.260  13
  -3   8  15-38.5710 190.553  15
  -3   8  14 12471.3 732.679  15
  -3  -8  14 11483.4 666.968  21
  -3   8  13 1901.02 350.782  15
  -3  -8  13 1370.62 299.691  21
  -3   8  12 39591.2 1329.09  15
  -3  -8  12 40309.3 1362.72  21
  -3   8  11 4140.12 461.774  15
  -3  -8  11 3659.39 452.283  21
  -3   8  10 596.254 222.326  15
  -3  -8  10 184.809 212.589  21
  -3   8   9 14876.4 820.638  15
  -3  -8   9 17213.9 930.884  21
   3   8  -8 663.251 309.567  27
  -3   8   8 1906.58 342.565  16
   3  -8  -8 1175.86 395.266  26
  -3   8   8 1400.32 357.298   5
  -3  -8   8 1558.78 346.543  21
   3   8  -7 43785.4 1782.79  27
  -3   8   7 42116.7 1278.20  16
   3  -8  -7 40809.7 1882.71  26
  -3  -8   7 41449.6 1234.49   8
  -3   8   7 40419.2 1249.06  12
  -3  -8   7 42349.2 1403.74  21
  -3   8   7 40382.8 1656.75   5
   3   8  -6 28387.5 1452.12  27
   3  -8  -6 24272.5 1454.77  26
  -3  -8   6 27116.7 1018.78   8
  -3   8   6 26451.1 1335.17   5
   3   8  -5 32840.2 1566.48  27
   3  -8  -5 31972.0 1651.28  26
  -3  -8   5 31999.6 1128.12   8
   3   8  -4 4079.85 579.428  27
   3  -8  -4 4290.33 642.552  26
  -3  -8   4 3199.57 429.208   6
  -3  -8   4 3613.96 411.048   8
   3   8  -3 74047.1 2342.94  27
  -3  -8   3 77920.9 2032.21   6
   3  -8  -3 72588.5 2427.37  26
  -3  -8   3 73673.8 1736.77   8
   3   8  -2 3288.01 538.389  27
   3  -8  -2 2069.94 452.701  26
  -3  -8   2 3592.53 453.546   8
   3   8  -1 106855. 2825.60  27
   3  -8  -1 103048. 2847.46  26
  -3  -8   1 106905. 2093.16   8
  -3   8   1 104913. 2314.69  25
   3   8   0 12901.9 994.515  27
   3  -8   0 12371.7 991.048  26
  -3  -8   0 12359.9 726.850   8
  -3   8   0 12690.6 854.397  25
   3   8   1 13740.1 1018.93  27
   3  -8   1 11259.5 933.046  26
  -3  -8  -1 12819.3 722.973   8
  -3   8  -1 11497.1 818.227  25
   3  -8   1 13032.9 960.012   6
   3   8   2 758.433 312.068  27
   3  -8   2 538.921 345.768  26
  -3   8  -2 290.286 212.593  25
  -3  -8  -2 764.293 233.871   8
   3   8   3 23839.4 1320.21  27
   3  -8   3 23407.8 1329.83  26
  -3   8  -3 21733.1 1125.68  25
  -3  -8  -3 23475.6 946.147   8
   3   8   4 9343.55 836.416  27
   3  -8   4 8500.63 819.129  26
  -3   8  -4 9344.19 775.361  25
  -3  -8  -4 9555.41 602.542   8
   3   8   5 36522.0 1591.30  27
   3  -8   5 36219.1 1629.91  26
  -3   8  -5 36290.8 1489.64  25
  -3  -8  -5 36066.7 1126.90   8
   3   8   6 7036.22 708.925  27
   3  -8   6 6814.61 723.161  26
  -3   8  -6 7165.07 699.621  25
   3   8   7 41925.3 1678.79  27
   3  -8   7 41995.1 1701.38  26
  -3   8  -7 40557.9 1570.27  25
   3   8   8 89905.0 2399.84  27
   3  -8   8 85904.2 2412.28  26
  -3   8  -8 83608.6 2263.00  25
  -3  -8  -8 83128.1 2636.66  24
   3   8   9 21427.4 953.458   7
   3   8   9 22588.4 887.964  19
  -3  -8  -9 21776.8 979.380  28
   3   8  10 7061.81 566.431   7
   3   8  10 7006.63 511.731  19
  -3  -8 -10 6927.61 571.942  28
   3  -8  11 24.3883 187.552  10
   3   8  11 226.945 183.268  19
   3  -8  12 2421.42 326.531  10
   3   8  12 3052.06 355.121  19
  -3  -8 -12 2856.17 399.591  28
   3  -8  13-148.655 157.926  10
   3   8  13 277.563 177.413  19
  -3  -8 -13-118.093 207.080  28
   3  -8  14 2596.72 302.341  18
   3  -8  14 2556.19 303.199  10
   3   8  14 2576.11 335.759  19
  -3  -8 -14 2185.90 325.416  28
   3   8  15 14371.8 684.848  19
  -3  -8 -15 14432.8 688.051  28
   3   8  16 14904.2 654.211  19
   3   8  17 1147.48 199.215  19
   3   8  18 1495.80 185.834  19
  -3   9  17 294.630 179.625  13
  -3   9  16 9906.10 571.917  13
  -3   9  15-256.320 202.103  15
  -3   9  14 4193.01 428.149  15
  -3  -9  14 4548.07 411.444  21
  -3   9  13 11505.6 699.225  15
  -3  -9  13 11536.1 691.795  21
  -3   9  12 1294.82 285.957  15
  -3  -9  12 1365.18 303.595  21
  -3   9  11 8982.91 648.355  15
  -3  -9  11 8582.30 658.808  21
  -3   9  10 27578.8 1109.23  15
  -3  -9  10 27167.3 1162.91  21
  -3   9   9 217.213 169.143  16
  -3   9   9 363.533 197.269  15
  -3  -9   9 227.590 256.365  21
  -3   9   8 1468.06 284.124  16
  -3   9   8 1089.97 235.150  12
  -3  -9   8 1004.83 280.200  21
  -3  -9   7 5758.12 484.983   8
  -3   9   7 5183.20 491.098  12
  -3  -9   7 4949.14 539.285  21
  -3   9   6 15181.0 853.252  17
   3   9  -6 14085.2 1026.76  27
   3  -9  -6 13642.9 1115.48  26
  -3  -9   6 14977.5 771.193   8
  -3   9   6 12769.5 751.585  12
  -3  -9   6 13740.5 823.231  21
  -3   9   6 14818.7 1016.65   5
  -3   9   5 18341.5 918.512  17
   3   9  -5 20562.4 1247.52  27
   3  -9  -5 20090.3 1348.47  26
  -3  -9   5 18904.0 890.436   8
  -3   9   5 18091.2 872.831  12
  -3  -9   5 19351.9 981.476  21
  -3   9   4 14763.8 823.920  17
   3   9  -4 15938.7 1100.21  27
  -3  -9   4 14983.7 953.497   6
   3  -9  -4 14985.6 1133.41  26
  -3  -9   4 12795.2 748.228   8
  -3   9   4 13574.3 754.063  12
  -3  -9   4 16072.5 870.174  21
   3   9  -3 15173.3 1077.69  27
  -3  -9   3 17276.1 1013.41   6
   3  -9  -3 16741.3 1211.06  26
  -3  -9   3 16884.7 866.116   8
   3   9  -2 13998.8 1040.59  27
  -3  -9   2 14124.7 915.229   6
   3  -9  -2 13046.7 1055.32  26
  -3  -9   2 14186.2 807.104   8
   3   9  -1 12927.3 1017.75  27
  -3  -9   1 10301.4 787.890   6
   3  -9  -1 10795.2 951.775  26
  -3  -9   1 11911.2 744.094   8
  -3   9   1 11403.4 824.563  25
   3   9   0 8516.60 825.635  27
  -3  -9   0 8724.21 725.757   6
   3  -9   0 8646.38 860.542  26
  -3  -9   0 8573.12 632.192   8
  -3   9   0 7723.30 691.962  25
   3  -9   0 8766.15 824.203   6
   3   9   1 1703.79 395.740  27
   3  -9   1 1887.34 458.924  26
  -3  -9  -1 2443.39 371.744   8
  -3   9  -1 1794.22 371.806  25
   3  -9   1 2778.82 521.617   6
   3   9   2 6881.23 740.939  27
   3  -9   2 6331.18 746.543  26
  -3  -9  -2 7381.35 574.363   8
  -3   9  -2 6881.16 675.203  25
   3  -9   2 7487.52 778.426   6
   3   9   3 26158.7 1416.91  27
   3  -9   3 25759.0 1411.30  26
  -3  -9  -3 26661.2 1038.28   8
  -3   9  -3 27690.0 1319.02  25
   3   9   4-238.524 309.532  27
   3  -9   4 657.312 270.345  26
  -3   9  -4 187.978 239.115  25
  -3  -9  -4 241.029 190.148   8
  -3  -9  -4-40.3673 143.158  28
   3   9   5 78065.8 2386.42  27
   3  -9   5 71393.6 2264.07  26
  -3   9  -5 73075.7 2126.43  25
  -3  -9  -5 71861.2 1625.82   8
  -3  -9  -5 73098.9 1738.57  28
   3   9   6 73901.0 2296.41  27
   3  -9   6 73201.6 2255.46  26
  -3   9  -6 73684.2 2134.09  25
  -3  -9  -6 71278.4 1748.94  28
   3  -9   7 50257.6 1840.41  26
  -3   9  -7 53099.7 1816.15  25
  -3  -9  -7 54939.1 1541.39  28
  -3  -9  -8 263.975 226.282  28
  -3  -9  -9 27618.3 1109.51  28
   3   9   9 27402.5 1069.68   7
   3   9   9 29811.8 998.632  19
   3   9  10 203.253 166.091  19
  -3  -9 -10 120.841 195.892  28
   3  -9  11 1666.52 276.580  10
   3   9  11 1563.01 264.902  19
  -3  -9 -11 1187.48 307.746  28
   3  -9  12 2694.75 325.925  10
   3   9  12 2526.94 316.016  19
  -3  -9 -12 2691.01 378.899  28
   3   9  13 11828.7 633.836  19
   3  -9  13 13076.9 647.024  10
  -3  -9 -13 12199.4 699.073  28
   3  -9  14 1599.85 230.453  18
   3  -9  14 1347.83 214.399  10
   3   9  14 1653.92 253.679  19
  -3  -9 -14 1967.11 318.339  28
   3   9  15 2853.77 297.488  19
   3  -9  15 3337.91 293.569  10
  -3  -9 -15 2842.03 317.869  28
   3   9  16 1797.86 239.136  19
   3   9  17 299.760 118.008  19
  -3  10  16 582.644 185.456  13
  -3  10  14 5244.58 447.495  15
  -3 -10  14 5524.30 425.272  21
  -3  10  13 2944.51 362.185  15
  -3 -10  13 2488.46 342.846  21
  -3  10  12 12606.1 710.449  15
  -3 -10  12 11585.7 702.256  21
  -3  10  11 1433.30 307.235  15
  -3 -10  11 1684.32 323.597  21
  -3  10  10 8850.98 637.869  15
  -3 -10  10 8516.63 657.630  21
  -3  10   9 1545.58 251.281  16
  -3  10   9 2122.91 343.253  15
  -3 -10   9 1593.16 354.012  21
  -3  10   8 19975.4 902.026  16
  -3 -10   8 21497.8 972.218  14
  -3  10   8 19943.1 911.489  12
  -3 -10   8 21246.2 1036.69  21
  -3  10   7 2362.37 358.376  16
  -3 -10   7 2471.67 372.582  14
  -3  10   7 1711.85 308.757  12
  -3 -10   7 1858.40 348.546  21
  -3  10   6 10073.0 722.101  17
  -3 -10   6 9694.11 625.390   8
  -3  10   6 10072.4 660.413  12
  -3 -10   6 10548.4 747.232  21
  -3  10   5 2808.98 405.877  17
  -3 -10   5 1792.14 302.619   8
  -3  10   5 1711.26 310.604  12
  -3 -10   5 2013.29 360.236  21
  -3 -10   4 40754.0 1571.90   6
  -3  10   4 42362.1 1428.73  17
  -3 -10   4 42794.4 1354.51   8
  -3  10   4 41690.9 1327.45  12
  -3 -10   4 43365.1 1448.07  21
  -3  10   3 11920.0 767.616  17
   3  10  -3 12292.9 972.209  27
  -3 -10   3 11243.5 834.448   6
   3 -10  -3 11991.6 1029.03  26
  -3 -10   3 11590.5 736.523   8
  -3  10   3 11493.8 694.614  12
  -3 -10   3 11708.3 761.902  21
  -3  10   2 855.604 272.168  17
   3  10  -2 1822.83 440.674  27
   3 -10  -2 966.347 385.683  26
  -3 -10   2 653.366 248.729   8
  -3 -10   2 1798.71 382.596   6
  -3  10   2 847.286 247.798  12
  -3 -10   2 1618.69 361.417  21
  -3  10   1 39.6799 174.534  17
   3  10  -1 867.826 363.224  27
   3 -10  -1 333.131 340.719  26
  -3 -10   1-22.0361 200.285   8
  -3 -10   1-6.31530 183.850   6
  -3  10   1 83.6498 254.299  25
   3 -10  -1 180.446 167.166  28
  -3 -10   0 6565.90 652.461   6
   3  10   0 5403.04 646.857  27
   3 -10   0 6573.93 752.512  26
  -3 -10   0 5605.41 521.392   8
  -3  10   0 4227.43 524.692  25
   3  10   1 3.98739 218.566  27
   3 -10   1-194.576 255.746  26
  -3 -10  -1 94.6205 203.896   8
  -3 -10  -1 400.419 251.770   6
  -3  10  -1-45.6550 206.249  25
   3 -10   1 557.891 318.732   6
  -3 -10  -1 94.7937 138.066  28
   3  10   2 41.1097 179.899  27
  -3  10  -2-26.2166 208.938  16
   3 -10   2 27.8382 329.230  26
  -3 -10  -2 148.359 180.140   8
  -3  10  -2 70.6645 203.418  25
  -3 -10  -2 85.7872 218.952   6
   3 -10   2-145.143 270.331   6
  -3 -10  -2 205.826 163.855  28
   3  10   3 430.592 288.117  27
   3 -10   3 351.823 264.081  26
  -3  10  -3 330.430 225.121  25
  -3 -10  -3 399.121 285.336   6
  -3 -10  -3 252.378 196.788   8
  -3 -10  -3 243.131 171.157  28
  -3 -10  -4 28057.3 1084.11  28
   3 -10   4 27000.8 1402.40  26
  -3  10  -4 26982.7 1304.49  25
  -3 -10  -4 26750.7 1036.82   8
  -3 -10  -5 1382.15 266.314   8
  -3 -10  -5 972.310 266.213  28
  -3 -10  -6 696.502 226.385  28
  -3 -10  -7 598.100 241.281  28
  -3 -10  -8 3962.65 442.785  28
  -3 -10  -9 5740.82 523.077  28
   3 -10  10 125.781 179.244  10
   3  10  10 406.971 139.130  19
  -3 -10 -10 252.875 217.787  28
   3 -10  11 200.693 179.168  10
   3  10  11 39.4602 147.146  19
  -3 -10 -11 235.572 201.494  28
   3 -10  12 569.462 174.909  10
   3  10  12 587.193 180.399  19
  -3 -10 -12 773.537 236.407  28
  -3 -10 -13 23657.6 903.549  28
   3  10  13 23719.4 820.187  19
   3 -10  13 23583.8 812.654  10
   3 -10  13 23097.7 792.630  18
   3 -10  14 1876.71 242.488  10
   3  10  14 1518.03 223.865  19
   3 -10  14 1330.28 190.494  18
   3  10  15 32909.8 849.552  19
   3 -10  15 33636.3 797.456  10
  -3 -10 -15 31136.2 827.543  28
   3  10  16 627.382 147.177  19
  -3  11  15 1349.15 221.551  13
  -3  11  14 5054.90 388.637  15
  -3  11  13-230.701 192.573  15
  -3 -11  13-150.307 165.979  21
  -3  11  12 2965.06 355.873  15
  -3 -11  12 2620.64 347.599  21
  -3  11  11 2132.81 326.446  15
  -3 -11  11 2585.35 373.768  21
  -3  11  10 5459.84 439.759  16
  -3  11  10 6244.54 535.501  15
  -3 -11  10 5595.15 529.150  21
  -3  11   9 1452.04 278.980  16
  -3  11   9 969.462 261.527  15
  -3 -11   9 958.533 293.042  21
  -3  11   8 815.956 237.903  16
  -3 -11   8 1147.58 265.872  14
  -3  11   7 2384.62 355.538  16
  -3 -11   7 1822.08 321.308  14
  -3 -11   7 1965.48 354.621  21
  -3  11   6 3441.59 449.702  17
  -3 -11   6 3719.98 450.163  14
  -3  11   6 3962.78 442.126  12
  -3 -11   6 3313.81 446.806  21
  -3  11   5 8390.15 669.764  17
  -3 -11   5 7617.94 631.175  14
  -3  11   5 7179.88 582.874  12
  -3 -11   5 8473.24 667.233  21
  -3  11   4 19290.4 987.752  17
  -3 -11   4 20163.0 921.162   8
  -3  11   4 21256.6 946.164  12
  -3 -11   4 20773.7 1016.89  21
  -3  11   3 412.876 243.593  17
  -3 -11   3 564.233 207.291   8
  -3 -11   3 81.2725 212.224  21
  -3  11   2 20536.7 1011.26  17
  -3 -11   2 20448.9 965.596   8
  -3  11   1 37988.2 1353.57  17
  -3 -11   1 38956.8 1329.85   8
  -3  11   0 75980.2 1891.51  17
  -3 -11   0 76186.6 1844.52   8
  -3  11  -1 387.125 169.045  16
  -3 -11  -1 224.941 196.966   8
  -3 -11  -1 164.377 143.851  28
  -3 -11  -2-137.123 229.708  28
  -3  11  -2-51.1577 174.434  16
  -3 -11  -2-137.213 226.266   8
  -3 -11  -3 2660.68 377.957   8
  -3 -11  -3 2544.47 366.497  28
  -3 -11  -4 12409.1 740.015  28
  -3 -11  -4 10818.3 660.218   8
  -3 -11  -5 56.6590 219.544  28
  -3 -11  -6 4835.74 470.291  28
  -3 -11  -7 4104.73 440.766  28
  -3 -11  -8 815.860 272.881  28
  -3 -11  -9 7147.19 569.104  28
   3 -11  10 3494.84 375.877  10
  -3 -11 -10 2992.50 388.290  28
  -3 -11 -11 23429.0 927.868  28
   3  11  11 24216.6 806.929  19
   3 -11  11 22057.6 818.285  10
   3 -11  12-474.874 209.643  10
   3  11  12 238.080 163.037  19
  -3 -11 -12-329.021 210.635  28
   3 -11  13 17666.8 642.944  10
  -3 -11 -13 16587.6 697.534  28
   3 -11  13 15677.2 586.227  18
   3 -11  14-217.464 123.538  10
  -3 -11 -14 141.097 134.071  28
   3  11  14-61.5663 113.138  19
   3 -11  14 8.86785 93.9313  18
  -3  12  13 10777.3 524.358  15
  -3  12  12 48437.3 1179.97  15
  -3 -12  12 43465.6 1107.49  21
  -3  12  11 4641.41 418.568  15
  -3 -12  11 4196.17 413.175  21
  -3  12  10 4350.39 354.860  16
  -3  12  10 4693.43 439.093  15
  -3 -12  10 3308.17 379.260  21
  -3  12   9 14453.6 686.818  16
  -3  12   9 12852.5 719.727  15
  -3 -12   9 14277.0 691.014  14
  -3 -12   9 13301.6 746.090  21
  -3  12   8 1700.47 298.294  16
  -3  12   8 1811.00 337.213  15
  -3 -12   8 2068.23 328.446  14
  -3 -12   8 1705.67 331.035  21
  -3  12   7 15815.5 778.694  16
  -3 -12   7 16981.2 834.976  14
  -3 -12   7 16639.8 860.939  21
  -3  12   6 3011.18 413.826  17
  -3  12   6 3169.30 414.946  16
  -3 -12   6 3392.80 423.010  14
  -3 -12   6 3298.45 408.230  21
  -3  12   5 89.3547 205.290  17
  -3  12   5 27.0802 228.408  16
  -3 -12   5 89.7218 230.682  14
  -3 -12   5 100.493 211.275  21
  -3  12   4 866.184 299.600  17
  -3 -12   4 711.634 261.595  14
  -3 -12   4 754.871 250.537  21
  -3  12   3 8341.52 665.657  17
  -3 -12   3 7892.64 629.789  14
  -3 -12   3 8041.18 614.400  21
  -3  12   2 895.991 273.617  17
  -3 -12   2 1063.55 301.576  14
  -3  12   1 29.1422 182.295  17
  -3  12   1 154.193 209.171  16
  -3  12   0 9445.91 684.333  17
  -3  12   0 9712.61 634.005  16
  -3  12  -1 24058.8 1054.89  17
  -3  12  -1 25492.4 966.625  16
  -3 -12  -1 24272.1 980.948  28
  -3  12  -2 1043.66 242.364  16
  -3 -12  -2 450.021 243.189  28
  -3 -12  -3 22565.7 953.972  28
  -3 -12  -4 11345.9 701.179  28
  -3 -12  -5 24754.6 1012.86  28
  -3 -12  -6 581.039 234.921  28
  -3 -12  -7 178.905 216.664  28
  -3 -12  -8 19347.4 870.802  28
   3 -12   9 24360.1 877.942  10
  -3 -12  -9 23485.9 940.942  28
   3 -12  10 2768.97 319.453  10
  -3 -12 -10 2520.51 335.788  28
  -3 -12 -11 36805.2 1068.02  28
   3 -12  11 36924.8 967.856  10
   3  12  12 3040.93 250.187  19
   3 -12  12 3094.09 280.979  10
  -3 -12 -12 3880.60 349.345  28
   3 -12  13 12613.0 477.145  10
  -3 -12 -13 13423.4 543.464  28
   3 -12  13 11638.9 427.222  18
  -3  13  12 1183.34 193.739  15
  -3  13  11 2450.42 288.231  15
  -3  13  10 487.782 152.276  16
  -3  13  10 394.436 178.554  15
  -3 -13  10 421.459 184.455  21
  -3  13   9 1015.26 206.565  16
  -3  13   9 819.995 207.968  15
  -3 -13   9 1149.54 218.221  14
  -3 -13   9 847.047 246.088  21
  -3  13   8 5707.70 441.427  16
  -3  13   8 5996.40 481.070  15
  -3 -13   8 5976.29 453.929  14
  -3 -13   8 6018.06 499.376  21
  -3  13   7 46095.7 1209.47  16
  -3 -13   7 44946.7 1232.73  14
  -3 -13   7 42316.3 1254.29  21
  -3  13   6 3824.66 403.045  16
  -3 -13   6 4447.44 433.591  14
  -3 -13   6 4475.77 437.289  21
  -3  13   5 56268.5 1548.24  17
  -3  13   5 58460.1 1437.12  16
  -3 -13   5 56129.4 1477.89  14
  -3 -13   5 54590.5 1456.55  21
  -3  13   4 685.003 215.521  17
  -3  13   4 882.998 270.435  16
  -3 -13   4 979.087 303.184  14
  -3 -13   4 1007.49 270.774  21
  -3  13   3 7244.19 583.324  17
  -3  13   3 7511.87 555.048  16
  -3 -13   3 7371.07 603.123  14
  -3 -13   3 6326.61 506.913  21
  -3  13   2 5430.37 515.127  17
  -3  13   2 4721.71 451.555  16
  -3 -13   2 4603.21 499.256  14
  -3  13   1 7297.15 574.908  17
  -3  13   1 7636.55 538.059  16
  -3 -13   1 8438.82 622.832  14
  -3  13   0 3935.80 432.713  17
  -3  13   0 4010.49 410.720  16
  -3 -13   0 4095.83 446.001  14
  -3  13  -1 40061.2 1293.68  17
  -3  13  -1 41296.7 1158.03  16
  -3 -13  -1 40639.4 1296.98  14
  -3 -13  -1 41134.6 1211.44  28
  -3  13  -2 5702.64 496.446  17
  -3  13  -2 5027.48 413.466  16
  -3 -13  -2 5363.06 500.807  14
  -3 -13  -2 5226.85 454.199  28
  -3 -13  -3 48603.8 1358.16  14
  -3 -13  -3 43043.1 1262.81  28
  -3 -13  -4 4358.16 433.324  28
  -3 -13  -5 4197.85 430.864  28
  -3 -13  -6 245.801 224.139  28
  -3 -13  -7 241.361 189.751  28
  -3 -13  -8 3520.87 379.753  28
   3 -13   9 5104.33 377.295  10
  -3 -13  -9 5721.46 440.361  28
   3 -13  10 11553.6 520.801  10
  -3 -13 -10 11496.2 571.975  28
   3 -13  11 3700.14 283.856  10
  -3 -13 -11 3478.28 313.470  28
  -3  14  10 7689.31 405.616  15
  -3  14   9 35889.2 793.893  16
  -3  14   9 37456.7 939.126  15
  -3  14   8 3284.87 297.259  16
  -3  14   8 3004.93 308.362  15
  -3 -14   8 2991.58 282.555  14
  -3  14   7 16535.7 651.353  16
  -3  14   7 17418.5 717.565  15
  -3 -14   7 16965.0 679.449  14
  -3  14   6 0.32970 175.447  16
  -3 -14   6-82.0557 180.808  14
  -3  14   5 2522.56 312.447  16
  -3 -14   5 2781.15 335.854  14
  -3  14   4 451.841 190.972  17
  -3  14   4 882.470 238.913  16
  -3 -14   4 655.184 222.043  14
  -3  14   3 18102.9 829.596  17
  -3  14   3 17650.5 733.442  16
  -3 -14   3 17284.6 789.695  14
  -3  14   2 304.061 184.229  17
  -3  14   2 597.474 216.918  16
  -3 -14   2 705.986 232.502  14
  -3  14   1 5981.04 488.904  17
  -3  14   1 5889.46 429.819  16
  -3 -14   1 5157.12 458.474  14
  -3  14   0 2802.00 354.814  17
  -3  14   0 2489.07 297.639  16
  -3 -14   0 2809.92 366.641  14
  -3  14  -1 1059.27 229.953  17
  -3  14  -1 1450.07 227.399  16
  -3 -14  -1 1692.69 279.117  14
  -3 -14  -1 1552.89 246.603  28
  -3  14  -2 1364.33 247.443  17
  -3 -14  -2 1502.18 266.409  14
  -3 -14  -2 1915.35 274.377  28
  -3 -14  -3 8192.96 513.902  14
  -3 -14  -3 7739.47 514.633  28
  -3 -14  -4 673.593 199.173  28
  -3 -14  -5 4380.47 395.349  28
  -3 -14  -6 1175.80 245.552  28
  -3 -14  -7 45.2206 159.548  28
  -3 -14  -8 5039.38 386.676  28
   3 -14   8 5016.63 347.158  10
   3 -14   9 1551.69 201.171  10
  -3 -14  -9 1153.78 203.899  28
  -3  15   7 32.3262 110.151  15
  -3  15   6 1610.90 223.214  16
  -3  15   6 1593.05 217.367  15
  -3 -15   6 1555.81 218.413  14
  -3  15   5 31.2473 136.343  16
  -3  15   5 145.780 136.742  15
  -3 -15   5 43.7559 159.874  14
  -3  15   4 1948.82 240.246  16
  -3 -15   4 2265.23 280.239  14
  -3  15   3 434.002 174.767  16
  -3 -15   3-35.0464 160.189  14
  -3  15   2 4885.58 391.224  17
  -3  15   2 4580.33 339.430  16
  -3 -15   2 4444.83 369.689  14
  -3  15   1 233.362 162.089  17
  -3  15   1-27.7884 142.703  16
  -3 -15   1 270.105 157.360  14
  -3  15   0 19736.2 721.119  17
  -3  15   0 21733.4 670.109  16
  -3 -15   0 20705.8 749.018  14
  -3  15  -1 29.7405 143.680  17
  -3  15  -1 17.3862 128.174  16
  -3 -15  -1 61.1879 133.744  14
  -3  15  -2 2900.55 275.102  17
  -3 -15  -2 3553.08 297.744  14
  -3 -15  -2 2733.64 265.333  28
  -3 -15  -3 8022.03 440.624  28
  -3 -15  -4 1851.55 238.818  28
  -3 -15  -5 8510.17 438.561  28
   3 -15   6 5849.30 339.914  10
  -3 -15  -6 5537.17 343.062  28
   3 -15   7 17729.9 532.319  10
  -4   0  18-191.034 500.734  13
  -4   0  17 595.507 442.547  13
  -4   0  16 521.034 274.355  13
  -4   0  15 211.258 240.595  13
  -4   0  14-64.2847 264.141  13
  -4   0  13-11.0254 219.334  13
  -4   0  12 7100.38 629.231  13
  -4   0  11-57.7637 208.680  13
   4   0 -10 45595.4 2078.95  27
   4   0  -9 196.696 340.357  27
   4   0  -8 147842. 3648.07  27
   4   0  -7 28.6791 325.347  27
   4   0  -6 37350.9 1828.54  27
   4   0  -5 274.003 278.823  27
   4   0  -4 39204.3 1772.86  27
  -4   0   4 43218.6 1794.09  24
   4   0  -3 237.205 272.641  27
  -4   0   3 153.176 244.850  24
   4   0  -2 2660.67 468.347  27
  -4   0   2 2032.46 454.908  24
   4   0  -1 316.340 212.637  27
   4   0  -1-38.4424 162.424   4
  -4   0   1 113.756 310.566  24
  -4   0   0 100631. 2731.22  24
   4   0   0 100801. 2315.58   4
   4   0   1 275.906 216.790   4
  -4   0  -1 23.8341 282.876  24
   4   0   2 1931.67 381.826   4
  -4   0  -2 1760.64 435.701  24
   4   0   3 97.0466 200.143   4
  -4   0  -3 262.455 360.461  24
   4   0   4 641.179 227.977  26
   4   0   4 60.3968 208.087   4
  -4   0  -4-294.671 355.561  24
   4   0   5-185.884 216.887  26
   4   0   5 136.057 200.188   4
  -4   0  -5-35.7007 310.202  24
  -4   0  -6 5930.58 589.773  25
   4   0   6 5012.09 583.221   4
  -4   0  -6 6104.39 746.955  24
   4   0   7 78.4906 224.436   4
  -4   0  -7-278.591 232.515  25
  -4   0  -7 118.819 293.870  24
   4   0   8 452.667 221.020   4
  -4   0  -8 868.127 281.364  25
   4   0   9 253.025 238.955   4
  -4   0  -9-9.33171 231.293  25
  -4   0  -9-44.1508 253.646  24
   4   0   9-138.620 208.655  18
  -4   0 -10 14369.4 966.984  25
   4   0  10 13160.7 945.466   4
   4   0  10 15254.1 797.175  18
   4   0  11-103.317 193.478  18
   4   0  12 24856.3 1011.58  18
   4   0  13-186.054 195.414  18
   4   0  14 18678.0 828.274  18
   4   0  15 34.7651 169.926  18
   4   0  16 4692.31 362.508  18
   4   0  18 9053.00 429.165  19
  -4   1  18 6858.79 582.889  13
  -4   1  17 8677.24 600.057  13
  -4  -1  17 9751.13 837.712  13
  -4  -1  16 20689.6 1042.73  13
  -4   1  16 21078.6 947.612  13
  -4  -1  15 260.783 377.854  13
  -4   1  15-252.739 273.058  13
  -4  -1  14 12107.3 784.244  13
  -4   1  14 11257.9 748.461  13
  -4  -1  13 3886.79 496.014  13
  -4   1  13 3257.45 444.756  13
  -4  -1  12 244.960 232.851  13
  -4   1  12 280.517 261.595  13
  -4  -1  11 27183.0 1148.04  13
   4   1 -10 9250.62 953.378  27
   4  -1 -10 9722.76 997.153  27
   4   1  -9 1608.29 471.991  27
   4  -1  -9 1492.47 429.817  27
   4   1  -8-369.217 401.569  27
   4  -1  -8 309.312 297.129  27
   4   1  -7 557.401 356.030  27
   4  -1  -7 714.409 361.192  27
   4   1  -6 14.8424 336.323  27
   4  -1  -6-363.097 331.452  27
   4   1  -5 36565.3 1754.83  27
   4  -1  -5 34665.9 1696.85  27
   4  -1  -4 7273.94 789.206  27
   4   1  -4 6345.68 743.245  27
  -4  -1   4 5664.31 686.270  24
   4   1  -3 29861.9 1522.68  27
   4  -1  -3 31765.4 1533.16  27
  -4  -1   3 26461.2 1384.61  24
  -4   1   3 29707.7 1533.55  24
   4   1  -2 26035.6 1372.94  27
   4  -1  -2 24902.8 1307.06  27
  -4  -1   2 24481.7 1319.42  24
  -4   1   2 22976.8 1331.96  24
   4   1  -2 25954.6 1111.83   4
   4   1  -1 42042.0 1664.82  27
  -4   1   1 41203.4 1773.27  24
   4   1  -1 41277.0 1444.32   4
   4  -1  -1 42851.5 1480.72   4
   4   1   0 12084.5 861.570  27
  -4  -1   0 10158.2 882.275  24
  -4   1   0 10730.4 939.669  24
   4   1   0 11101.0 775.331   4
   4  -1   0 11298.4 790.995   4
   4   1   1 1530.62 323.127   4
   4  -1   1 2182.08 381.792   4
  -4  -1  -1 2058.71 432.452  24
  -4   1  -1 2531.97 517.922  24
   4  -1   2 114214. 2570.95  26
  -4  -1  -2 108529. 2832.95  24
  -4   1  -2 110399. 2923.12  24
   4   1   2 117282. 2574.30   4
   4  -1   2 117878. 2610.45   4
   4  -1   3 5458.50 593.573  26
   4  -1   3 4848.43 566.804   4
  -4  -1  -3 5789.05 729.236  24
  -4   1  -3 5551.77 706.630  24
   4   1   3 5855.79 617.669   4
   4  -1   4 48695.6 1718.16  26
  -4  -1  -4 45007.9 1908.54  24
  -4   1  -4 47134.3 1921.26  24
   4   1   4 47564.4 1713.01   4
   4  -1   4 47227.2 1727.05   4
  -4   1  -5 124523. 2524.07  25
  -4  -1  -5 122785. 3159.92  24
  -4   1  -5 118570. 3063.36  24
   4   1   5 116783. 2695.77   4
   4  -1   5 122085. 2833.61   4
   4  -1   6 20903.6 1160.01  26
  -4  -1  -6 23733.3 1127.10  25
  -4   1  -6 23711.7 1151.48  25
  -4  -1  -6 24322.0 1434.22  24
  -4   1  -6 25092.0 1427.76  24
   4   1   6 22024.6 1184.71   4
   4  -1   6 21623.9 1216.21   4
  -4  -1  -7 18006.8 1009.39  25
  -4   1  -7 17490.9 1015.84  25
  -4  -1  -7 17542.3 1255.39  24
  -4   1  -7 17543.8 1196.80  24
   4   1   7 17005.0 1063.45   4
   4  -1   7 17787.3 1123.19   4
   4   1   8 1835.53 390.059   4
  -4  -1  -8 3227.56 473.695  25
  -4   1  -8 3810.52 532.808  25
   4  -1   8 3257.19 509.017   4
  -4  -1  -8 2722.65 521.451  24
  -4   1  -8 3534.40 599.230  24
  -4  -1  -9 18720.4 1066.92  25
  -4   1  -9 16869.9 1038.50  25
  -4  -1  -9 18625.8 1308.24  24
  -4   1  -9 18847.1 1263.15  24
   4   1   9 19242.0 1150.01   4
   4  -1   9 16320.7 1081.09   4
   4   1   9 18941.9 870.857  18
   4  -1   9 18361.5 871.182  18
  -4  -1 -10 36741.9 1495.32  25
  -4   1 -10 34439.5 1471.93  25
  -4  -1 -10 36930.5 1799.59  24
  -4   1 -10 36852.3 1716.28  24
   4   1  10 32669.8 1475.21   4
   4  -1  10 35083.4 1579.69   4
   4   1  10 35535.0 1203.73  18
   4  -1  10 34029.4 1202.55  18
   4   1  11 268.416 220.647  18
   4  -1  11 217.022 233.566  18
   4   1  12 21917.4 943.770  18
   4  -1  12 21738.6 943.740  18
   4   1  13 735.530 239.652  18
   4  -1  13 504.122 208.966  18
   4   1  14 464.953 187.863  18
   4  -1  14 648.797 191.294  18
   4   1  15 1088.66 218.081  18
   4  -1  15 1985.27 286.835  18
   4   1  16 6746.51 427.202  18
   4  -1  16 6327.08 420.879  18
   4   1  17 1357.74 217.584  19
   4   1  18 579.791 142.725  19
   4  -1  18 434.140 130.620  19
  -4   2  18 24294.4 859.491  13
  -4   2  17 9535.67 597.363  13
  -4  -2  16 5606.95 827.809  13
  -4   2  16 5910.24 527.653  13
  -4  -2  15 13486.1 978.156  13
  -4   2  15 12920.6 778.469  13
  -4  -2  14 1364.43 548.819  13
  -4   2  14 1107.22 314.518  13
  -4  -2  13 37776.0 1412.68  13
  -4   2  13 38251.1 1355.69  13
  -4  -2  12 8201.62 682.204  13
  -4   2  12 8846.51 678.897  13
  -4  -2  11 2917.52 437.603  13
  -4   2  11 2429.38 387.000  13
   4   2 -10-381.502 370.617  27
   4  -2 -10 30.2576 301.792  27
   4   2  -9 762.080 371.450  27
   4  -2  -9 541.826 371.360  27
   4   2  -8-274.434 356.375  27
   4  -2  -8 264.628 282.657  27
   4   2  -7 25655.9 1533.30  27
   4  -2  -7 23847.2 1491.52  27
   4   2  -6 8397.81 888.084  27
   4  -2  -6 6691.05 803.345  27
   4   2  -5 42339.3 1885.36  27
   4  -2  -5 42873.4 1884.85  27
   4  -2  -4 7306.11 781.822  27
   4   2  -4 6341.40 727.854  27
  -4  -2   4 7309.24 734.619  24
   4   2  -3 4657.17 648.160  27
   4  -2  -3 4270.87 574.734  27
  -4  -2   3 4963.22 628.299  24
  -4   2   3 3916.01 632.359  24
  -4  -2   2 1423.24 265.116   8
  -4  -2   2 1310.45 322.693  24
  -4   2   2 2139.59 499.498  24
   4   2  -2 1836.22 446.269  27
   4   2  -1 4069.22 583.832  27
   4  -2  -1 2974.90 484.123  26
   4  -2  -1 3716.83 468.723   4
  -4  -2   1 4066.44 405.780   8
   4   2  -1 4368.72 502.054   4
  -4  -2   1 3474.44 520.563  24
  -4   2   1 4576.99 633.097  24
   4   2   0 10065.5 831.073  27
   4  -2   0 8183.82 747.523  26
  -4  -2   0 7658.88 526.800   8
  -4  -2   0 7741.73 758.782  24
   4   2   0 8700.26 700.789   4
  -4   2   0 7114.77 773.052  24
   4  -2   0 8707.94 702.942   4
   4  -2   1 12683.8 917.984  26
  -4  -2  -1 10986.0 615.458   8
  -4  -2  -1 10856.9 925.272  24
  -4   2  -1 11256.4 954.900  24
   4   2   1 12171.7 842.114   4
   4  -2   1 12566.9 854.378   4
   4  -2   2 31187.8 1405.61  26
  -4  -2  -2 29998.1 1509.61  24
  -4   2  -2 30218.8 1554.36  24
   4   2   2 30901.5 1332.14   4
   4  -2   2 31270.3 1370.93   4
   4  -2   3 29716.5 1390.32  26
  -4  -2  -3 27170.2 1443.20  24
  -4   2  -3 28459.2 1487.85  24
   4   2   3 29445.7 1325.95   4
   4  -2   3 29131.0 1356.58   4
   4   2   4 2044.99 404.836   4
   4  -2   4 2096.45 408.308  26
   4  -2   4 2461.56 421.446   4
  -4  -2  -4 1796.06 392.367  24
  -4   2  -4 2515.97 558.635  24
   4   2   5 952.622 306.237   4
   4  -2   5 1040.94 321.500  26
  -4   2  -5 1078.94 282.306  25
   4  -2   5 788.852 314.846   4
  -4  -2  -5 922.806 398.360  24
  -4   2  -5 595.328 334.799  24
   4   2   6 338.342 181.446   4
   4  -2   6 556.687 232.764  26
  -4  -2  -6 530.710 239.954  25
  -4   2  -6 357.672 244.048  25
   4  -2   6 403.179 287.047   4
  -4  -2  -6 460.471 314.642  24
  -4   2  -6 525.058 340.665  24
   4  -2   7 10353.1 871.602  26
  -4  -2  -7 9662.90 755.184  25
  -4   2  -7 9302.59 751.236  25
  -4  -2  -7 8731.59 907.855  24
  -4   2  -7 9288.44 875.318  24
   4   2   7 10243.5 837.694   4
   4  -2   7 9223.80 822.420   4
  -4   2  -8 6788.55 647.777  25
  -4  -2  -8 5754.36 597.129  25
  -4  -2  -8 7094.86 829.388  24
   4   2   8 6578.70 685.406   4
  -4   2  -8 7191.47 755.142  24
   4  -2   8 6818.18 709.321   4
  -4  -2  -9 8822.09 757.878  25
  -4   2  -9 7505.73 716.043  25
  -4  -2  -9 8003.03 902.045  24
   4   2   9 9659.97 835.349   4
  -4   2  -9 7528.90 777.067  24
   4  -2   9 8736.78 807.244   4
   4   2   9 8479.09 582.271  18
   4  -2   9 8583.06 623.245  18
  -4  -2 -10-469.569 224.037  25
  -4   2 -10 52.0949 267.876  25
   4  -2  10-245.980 300.955   4
   4   2  10-78.0827 184.558   4
  -4  -2 -10-96.6357 358.096  24
   4   2  10-100.493 225.834  18
   4  -2  10-146.699 172.673  18
   4   2  11 550.875 204.825  18
   4  -2  11 389.501 229.202  18
   4   2  12 3122.98 384.905  18
   4  -2  12 3170.94 392.958  18
   4   2  13 1482.32 279.452  18
   4  -2  13 1477.09 286.538  18
   4  -2  14 4893.21 436.137  18
   4   2  14 3945.12 387.335  18
   4   2  15 8806.76 541.386  18
   4  -2  15 9756.77 559.820  18
   4   2  16 842.855 227.007  19
   4  -2  16 700.466 168.617  18
   4   2  17 1029.69 208.100  19
   4   2  18 1078.39 180.616  19
   4  -2  18 1402.01 178.552  19
  -4   3  18 4684.34 390.731  13
  -4   3  17 74.5475 202.265  13
  -4   3  16 17223.1 824.329  13
  -4   3  15 402.250 232.291  13
  -4  -3  14 18247.7 1183.40  13
  -4   3  14 15994.1 872.452  13
  -4  -3  13 13607.3 1038.98  13
  -4   3  13 13526.4 808.597  13
  -4  -3  12-245.544 621.736  13
  -4   3  12-94.0995 258.578  13
  -4  -3  12 442.480 209.020  21
  -4  -3  11 294.967 504.649  13
  -4   3  11 455.885 215.611  13
  -4  -3  11 867.580 235.173  21
   4   3  -9-70.4361 268.326  27
   4   3  -8 130456. 3379.98  27
   4   3  -7 751.108 378.436  27
   4  -3  -7 1195.78 457.438  27
   4   3  -6 39710.4 1866.06  27
   4  -3  -6 39779.1 1883.49  27
   4   3  -5 353.721 282.488  27
   4  -3  -5-37.5015 301.072  27
  -4  -3   5-134.721 206.385   8
   4  -3  -4 6611.91 753.487  27
   4   3  -4 6703.00 789.170  27
  -4  -3   4 5925.51 500.584   8
   4   3  -3 1591.99 466.554  27
   4  -3  -3 456.759 255.716  26
  -4  -3   3 1039.63 239.945   8
  -4  -3   3 1184.62 327.494  24
   4   3  -2 61714.6 2165.03  27
   4  -3  -2 63087.5 2105.87  26
  -4  -3   2 58430.3 1456.46   8
  -4  -3   2 59708.7 1990.97  24
  -4   3   2 59813.3 2216.29  24
   4   3  -1 2132.08 439.524  27
   4  -3  -1 2118.33 410.721  26
  -4  -3   1 2958.25 360.387   8
  -4  -3   1 1769.70 432.813  24
   4  -3  -1 2440.00 390.621   4
  -4   3   1 2209.04 463.159  24
   4   3   0 49550.9 1822.93  27
   4  -3   0 48361.9 1831.24  26
  -4  -3   0 51399.6 1334.78   8
  -4  -3   0 49981.0 1862.22  24
  -4   3   0 48587.8 1970.59  24
   4  -3   0 47564.8 1640.59   4
   4   3   1 4135.51 538.311  27
   4  -3   1 3744.28 558.109  26
  -4  -3  -1 4007.49 394.695   8
  -4  -3  -1 3986.94 567.229  24
  -4   3  -1 3969.68 626.493  24
   4  -3   1 4627.07 559.902   4
   4  -3   2 10475.1 869.714  26
  -4  -3  -2 9368.69 574.062   8
   4   3   2 9484.95 758.375   4
  -4  -3  -2 8979.78 831.973  24
  -4   3  -2 9229.80 885.443  24
   4  -3   2 10022.9 815.052   4
   4   3   3 1606.64 356.125   4
   4  -3   3 1524.79 354.884  26
  -4  -3  -3 2334.52 316.102   8
  -4  -3  -3 2435.30 510.569  24
  -4   3  -3 2200.01 464.196  24
   4  -3   3 2070.35 428.361   4
   4   3   4 281.778 224.663   4
   4  -3   4-331.270 252.763  26
  -4  -3  -4 157.925 139.231   8
  -4  -3  -4 52.8067 312.397  24
  -4   3  -4-52.6408 250.926  24
   4  -3   4 81.9934 215.460   4
   4   3   5 20.9819 202.626   4
   4  -3   5 246.356 235.691  26
  -4   3  -5-97.8638 246.859  25
  -4  -3  -5 697.974 356.759  24
  -4   3  -5-105.572 258.302  24
   4  -3   5-71.2993 227.989   4
   4  -3   6 2847.90 490.099  26
  -4   3  -6 3355.45 465.125  25
   4   3   6 2722.94 446.798   4
  -4  -3  -6 3253.32 599.778  24
  -4   3  -6 4078.14 606.113  24
   4  -3   6 2763.35 499.400   4
   4  -3   7 8636.19 792.762  26
  -4   3  -7 8640.96 763.501  25
   4   3   7 7940.06 746.918   4
  -4   3  -7 7629.91 784.282  24
  -4  -3  -7 7957.45 869.557  24
   4  -3   7 7283.54 735.015   4
   4  -3   8 25120.4 1325.12  26
  -4   3  -8 23953.0 1208.57  25
  -4  -3  -8 26563.4 1588.69  24
   4  -3   8 23097.5 1311.42   4
   4   3   8 25077.2 972.735  18
   4  -3   8 25941.4 1051.64  18
  -4   3  -9 4648.29 564.543  25
   4  -3   9 4007.74 557.621   4
  -4  -3  -9 4558.35 679.578  24
   4  -3   9 4048.25 454.362  18
   4   3   9 4247.28 458.574  18
   4   3  10 13092.0 737.029  18
   4  -3  10 13278.8 761.971  18
   4   3  11 30125.6 1091.57  18
   4  -3  11 30091.9 1133.29  18
   4   3  12-189.193 190.429  18
   4  -3  12 506.676 239.503  18
   4   3  13 472.769 203.151  18
   4  -3  13 410.581 205.536  18
   4   3  14 1603.44 271.730  18
   4  -3  14 1189.50 228.859  18
   4   3  15 6884.96 501.112  19
   4  -3  15 7053.90 475.046  18
   4   3  16 6496.75 454.217  19
   4  -3  16 6378.25 402.111  18
   4   3  17 26.8176 140.572  19
   4   3  18 2206.72 231.917  19
  -4   4  18 28280.8 830.664  13
  -4   4  17 1342.16 256.740  13
  -4   4  16 8633.69 586.861  13
  -4   4  15 6135.44 520.506  13
  -4   4  14 23184.9 1009.57  13
  -4   4  13 5790.04 548.477  13
  -4   4  12 10754.9 721.457  13
  -4  -4  12 11561.8 717.456  21
  -4   4  11 13156.2 792.468  13
  -4  -4  11 13165.4 775.384  21
  -4   4  10 19493.4 914.513  15
  -4  -4  10 19605.0 952.739  21
   4   4  -9 6899.47 813.655  27
   4   4  -8 14677.4 1132.80  27
   4   4  -7 620.150 319.401  27
   4   4  -6 7064.56 838.289  27
  -4  -4   6 7592.94 559.939   8
   4   4  -5 55657.5 2169.32  27
   4  -4  -5 53599.5 2033.52  26
  -4  -4   5 56913.8 1489.32   8
   4   4  -4 476.269 384.891  27
   4  -4  -4-118.839 332.911  26
  -4  -4   4 352.014 190.482   8
   4   4  -3 18452.9 1241.40  27
   4  -4  -3 19363.7 1223.77  26
  -4  -4   3 18701.0 850.637   8
   4   4  -2-276.439 333.262  27
   4  -4  -2-229.630 284.722  26
  -4  -4   2 315.167 225.682   8
   4  -4  -1 9864.77 751.011   4
   4   4  -1 10116.1 891.431  27
   4  -4  -1 9096.56 861.611  26
  -4  -4   1 8708.64 578.760   8
  -4  -4   1 9629.45 809.727  24
  -4   4   1 10175.7 958.542  24
   4  -4   0 7498.78 679.114   4
   4   4   0 5766.83 662.211  27
   4  -4   0 6663.22 721.885  26
  -4  -4   0 7482.03 547.487   8
  -4  -4   0 6639.68 672.189  24
  -4   4   0 6172.56 734.876  24
   4   4   1 25355.0 1303.94  27
   4  -4   1 24232.2 1242.18   4
   4  -4   1 24656.9 1349.81  26
  -4  -4  -1 25203.1 959.547   8
  -4  -4  -1 23802.5 1289.83  24
  -4   4  -1 25121.0 1453.64  24
   4   4   2 12828.1 905.139  27
   4  -4   2 12013.8 948.415  26
  -4  -4  -2 11249.5 637.467   8
  -4  -4  -2 11914.5 934.502  24
  -4   4  -2 11326.4 974.842  24
   4  -4   3 15123.5 1064.13  26
  -4  -4  -3 14503.9 718.449   8
  -4  -4  -3 15387.5 1085.79  24
  -4   4  -3 15494.5 1105.31  24
   4  -4   4 2303.39 457.615  26
  -4   4  -4 2069.73 354.576  25
  -4  -4  -4 2153.69 317.276   8
  -4  -4  -4 2362.93 460.387  24
  -4   4  -4 2613.13 478.010  24
   4  -4   4 2369.77 445.561   4
   4  -4   5 233.521 285.319  26
  -4   4  -5-16.8971 207.893  25
  -4  -4  -5 150.458 147.339   8
  -4  -4  -5-116.034 363.420  24
  -4   4  -5 415.558 264.858  24
   4  -4   5 117.545 268.532   4
   4  -4   6 36470.0 1640.57   4
   4  -4   6 31741.3 1503.09  26
  -4   4  -6 32659.1 1371.49  25
  -4  -4  -6 32911.8 1706.48  24
   4  -4   7 20438.4 1206.36  26
  -4   4  -7 20593.9 1109.65  25
  -4  -4  -7 20382.8 1369.55  24
   4  -4   7 18664.5 1186.02   4
   4   4   7 21035.0 874.631  18
   4  -4   7 20204.9 922.827  18
   4  -4   8 4062.73 546.424  26
  -4   4  -8 4834.97 580.900  25
  -4  -4  -8 3794.80 652.851  24
   4  -4   8 3446.26 520.862   4
   4   4   8 4958.34 445.534  18
   4  -4   8 4286.67 452.325  18
  -4   4  -9 7081.83 675.164  25
  -4  -4  -9 8879.79 947.404  24
   4  -4   9 7381.68 586.163  18
   4   4   9 7230.54 541.038  18
   4  -4   9 7439.64 752.983   4
   4   4  10 8382.67 599.997  18
   4  -4  10 7939.22 593.931  18
   4   4  11 23825.3 974.224  18
   4  -4  11 22880.6 987.740  18
   4   4  12 7961.57 568.116  18
   4  -4  12 7235.33 575.751  18
   4   4  13 151.667 171.374  19
   4  -4  13-149.084 168.799  18
   4   4  14 4544.68 422.856  19
   4  -4  14 4173.03 390.657  18
   4   4  15 21313.2 826.475  19
   4  -4  15 21301.2 779.854  18
   4   4  16 25.6574 169.628  19
   4  -4  16-95.2569 135.416  18
   4   4  17 34750.9 889.462  19
   4   4  18 691.144 151.733  19
  -4   5  17 2918.79 315.592  13
  -4   5  16 266.026 194.359  13
  -4   5  15 14874.6 763.187  13
  -4   5  14 607.929 234.873  13
  -4   5  13-122.678 256.517  13
  -4  -5  13 137.499 171.392  21
  -4   5  12 22036.2 1005.68  13
  -4  -5  12 21095.1 966.101  21
  -4   5  11 6512.81 549.602  15
  -4  -5  11 6897.61 569.343  21
  -4   5  10 6529.87 544.877  15
  -4  -5  10 5810.61 542.394  21
  -4  -5   9 8405.38 646.805  21
   4   5  -8 6051.46 787.795  27
  -4  -5   8 7333.61 601.754  21
   4   5  -7 6885.55 806.994  27
  -4   5   7 6280.09 492.038  16
   4  -5  -7 6918.41 791.357  26
  -4  -5   7 5732.76 489.847   8
  -4  -5   7 5247.38 454.536  11
   4   5  -6 1238.19 448.534  27
  -4   5   6 1710.50 319.937  16
   4  -5  -6 1619.51 471.544  26
  -4  -5   6 743.013 210.859   8
  -4  -5   6 1191.40 245.441  11
   4   5  -5 17328.6 1214.63  27
   4  -5  -5 14571.8 1110.17  26
  -4  -5   5 16578.8 822.949   8
   4   5  -4 14856.8 1118.82  27
   4  -5  -4 15273.0 1129.88  26
  -4  -5   4 14163.8 775.271   8
   4   5  -3 537.441 343.990  27
   4  -5  -3 394.020 275.950  26
  -4  -5   3 626.183 238.093   8
   4   5  -2 5169.30 679.773  27
   4  -5  -2 4294.26 614.554  26
  -4  -5   2 4184.64 433.468   8
   4   5  -1 16885.6 1141.60  27
   4  -5  -1 18127.7 1206.95  26
  -4  -5   1 18322.4 852.772   8
   4   5   0 19150.2 1201.37  27
   4  -5   0 18716.0 1234.16  26
  -4  -5   0 17707.5 837.882   8
   4   5   1 4909.88 635.527  27
   4  -5   1 5041.07 654.881  26
  -4  -5  -1 5608.07 484.687   8
  -4   5  -1 5168.60 679.872  24
   4   5   2 40145.4 1645.58  27
   4  -5   2 38409.6 1712.23  26
  -4  -5  -2 40517.0 1222.06   8
  -4  -5  -2 39477.5 1668.09  24
  -4   5  -2 40289.1 1789.64  24
   4   5   3 2104.45 411.907  27
   4  -5   3 2262.75 465.690  26
  -4  -5  -3 2036.84 298.949   8
  -4  -5  -3 1317.33 365.227  24
  -4   5  -3 1745.79 431.160  24
   4  -5   4 10128.2 895.915  26
  -4   5  -4 9465.54 736.202  25
  -4  -5  -4 10287.5 615.646   8
  -4  -5  -4 9655.14 880.519  24
   4  -5   5 62984.4 2141.74  26
  -4   5  -5 58037.1 1823.58  25
  -4  -5  -5 63662.2 1476.63   8
  -4  -5  -5 60870.4 2237.47  24
   4  -5   6 1933.43 405.767  26
  -4   5  -6 2188.70 396.566  25
  -4  -5  -6 2461.47 528.284  24
   4   5   6 2467.11 314.208  18
   4  -5   7 100826. 2740.12   4
   4  -5   7 109120. 2798.11  26
  -4   5  -7 108715. 2529.24  25
  -4  -5  -7 111000. 3142.04  24
   4   5   7 108227. 1999.99  18
   4  -5   8 18220.1 1175.67   4
   4  -5   8 18118.9 1153.23  26
  -4   5  -8 17839.0 1058.32  25
  -4  -5  -8 17513.9 1284.72  24
   4   5   8 18043.9 845.798  18
   4   5   9 11012.2 669.709  18
   4  -5   9 11070.8 704.324  18
   4  -5  10 8771.03 622.319  18
   4   5  10 8341.59 596.544   7
   4   5  10 8318.47 586.152  18
   4   5  11 15990.0 756.167  19
   4  -5  11 15517.2 808.382  18
   4   5  12 8436.52 565.250  19
   4  -5  12 8179.94 579.143  18
   4   5  13 13703.1 698.788  19
   4  -5  13 13125.7 690.006  18
   4   5  14 2023.70 302.514  19
   4  -5  14 2239.13 297.606  18
   4   5  15 84.3659 148.612  19
   4  -5  15-67.9315 136.675  18
   4   5  16 24247.6 792.574  19
   4  -5  16 24658.4 706.973  18
  -4  -5 -16 24392.2 792.527  28
   4   5  17-57.4761 120.163  19
  -4   6  17 1385.03 231.191  13
  -4   6  16 71.3835 174.983  13
  -4   6  15 17353.8 785.494  13
  -4   6  14 3045.00 360.718  13
  -4   6  13 9787.91 649.082  13
  -4  -6  13 9036.36 606.768  21
  -4   6  12 1302.61 297.758  15
  -4  -6  12 950.053 264.319  21
  -4   6  11 2584.92 361.977  15
  -4  -6  11 1802.56 329.825  21
  -4   6  10 28615.3 1101.55  15
  -4  -6  10 27929.0 1148.64  21
  -4   6   9 28524.5 1088.28  15
  -4  -6   9 28191.4 1157.61  21
  -4   6   8 5900.98 499.249  16
  -4  -6   8 5494.17 544.975  21
   4   6  -7 6344.54 770.207  27
  -4   6   7 6396.14 524.950  16
   4  -6  -7 4918.79 701.558  26
  -4   6   7 3857.92 519.306   5
  -4  -6   7 6110.09 509.861   8
  -4  -6   7 5372.12 529.756  21
   4   6  -6 12296.2 1019.11  27
  -4   6   6 15044.8 797.108  16
   4  -6  -6 12643.3 1057.15  26
  -4  -6   6 13569.0 752.710   8
  -4  -6   6 14820.7 848.928  21
  -4   6   6 13956.3 948.099   5
   4   6  -5 19850.6 1289.13  27
  -4   6   5 20406.3 914.798  16
   4  -6  -5 19455.1 1300.53  26
  -4  -6   5 19478.6 911.541   8
  -4  -6   5 19824.7 887.982  11
  -4  -6   5 22959.4 1013.57  21
   4   6  -4 1113.81 391.668  27
  -4   6   4 1618.01 314.147  16
   4  -6  -4 1864.43 454.894  26
  -4  -6   4 1138.82 265.241   8
  -4  -6   4 1507.34 253.442  11
  -4  -6   4 1064.42 286.114  21
   4   6  -3 106448. 2915.42  27
   4  -6  -3 112699. 3045.93  26
  -4  -6   3 105427. 2099.70   8
   4   6  -2 19694.4 1258.28  27
   4  -6  -2 17752.7 1219.16  26
  -4  -6   2 18842.8 892.334   8
   4   6  -1 16567.3 1158.97  27
   4  -6  -1 16029.1 1169.56  26
  -4  -6   1 16971.9 846.192   8
   4   6   0 19722.1 1245.83  27
   4  -6   0 18470.2 1251.44  26
  -4  -6   0 19759.3 894.774   8
   4   6   1 2195.75 449.742  27
   4  -6   1 2531.26 532.503  26
  -4  -6  -1 2610.92 366.771   8
   4   6   2 8624.89 811.343  27
   4  -6   2 7397.24 792.634  26
  -4  -6  -2 7183.87 541.375   8
   4  -6   3 1034.03 312.616  26
  -4  -6  -3 1266.95 272.178   8
   4  -6   4 2453.16 481.010  26
  -4   6  -4 3950.26 517.814  25
  -4  -6  -4 3143.68 363.324   8
  -4  -6  -4 3675.78 569.407  24
   4  -6   5 291.412 235.653  26
  -4   6  -5 306.617 221.528  25
  -4  -6  -5 561.030 205.220   8
   4  -6   6 2527.38 482.875  26
  -4   6  -6 2743.78 445.496  25
  -4  -6  -6 3198.52 536.746  24
  -4   6  -7 8990.41 770.366  25
  -4  -6  -7 12395.7 1059.85  24
   4  -6  10 16706.7 836.673  18
   4   6  10 18552.9 795.651  19
   4  -6  11 1547.94 306.517  18
   4   6  11 2339.33 307.161  19
   4   6  12 25892.2 941.147  19
   4  -6  12 25090.8 966.742  18
   4   6  13 180.607 182.847  19
   4  -6  13-94.6703 195.030  18
   4   6  14 35256.5 1028.65  19
   4  -6  14 36591.7 1032.37  18
  -4  -6 -14 34025.8 1097.06  28
   4   6  15 39794.6 1032.68  19
   4  -6  15 39805.8 971.862  18
  -4  -6 -15 39436.0 1086.48  28
   4   6  16 9992.89 484.409  19
   4  -6  16 10181.3 426.140  18
  -4  -6 -16 9289.53 474.639  28
   4   6  17 32915.6 758.586  19
  -4   7  16 26314.6 803.674  13
  -4   7  15 2474.85 311.218  13
  -4   7  14 4135.38 417.357  13
  -4  -7  14 4120.48 372.964  21
  -4   7  13 28751.1 1039.96  13
  -4  -7  13 27411.1 999.387  21
  -4   7  12 1129.85 265.107  15
  -4  -7  12 732.789 240.506  21
  -4   7  11 13134.6 748.755  15
  -4  -7  11 12715.3 769.264  21
  -4   7  10 418.786 223.220  15
  -4  -7  10 155.919 239.098  21
  -4   7   9 22838.1 985.248  15
  -4  -7   9 22958.8 1051.00  21
  -4   7   8 1922.10 321.927  16
  -4   7   8 2207.55 316.541  15
  -4  -7   8 1686.51 352.241  21
  -4   7   7 1638.88 292.272  16
  -4  -7   7 822.154 215.266   8
  -4  -7   7 1014.00 289.102  21
  -4   7   6 4256.85 452.944  16
  -4  -7   6 4469.01 449.798   8
  -4  -7   6 4138.17 451.874  21
   4   7  -5 43319.7 1864.04  27
  -4   7   5 42231.7 1355.36  16
   4  -7  -5 39385.6 1850.47  26
  -4  -7   5 39628.7 1293.04   8
  -4  -7   5 44479.1 1436.79  21
  -4   7   5 41481.8 1630.23   5
   4   7  -4 2745.31 485.599  27
  -4   7   4 3734.85 437.152  16
   4  -7  -4 2652.27 544.747  26
  -4   7   4 4136.47 551.222   5
  -4  -7   4 3537.54 413.027   8
  -4  -7   4 4747.25 500.665  21
   4   7  -3 59481.0 2178.39  27
  -4   7   3 55757.4 1559.35  16
   4  -7  -3 53497.3 2133.54  26
  -4  -7   3 53581.2 1526.44   8
  -4  -7   3 60564.8 1635.33  21
   4   7  -2 2601.07 515.969  27
  -4   7   2 2198.43 353.447  16
   4  -7  -2 1876.36 422.529  26
  -4  -7   2 2049.11 339.274   8
  -4  -7   2 2403.90 327.960  21
   4   7  -1 6869.15 742.049  27
  -4   7   1 7667.90 583.125  16
   4  -7  -1 6867.70 788.576  26
  -4  -7   1 6540.33 557.917   8
   4   7   0 10911.4 934.802  27
  -4   7   0 11900.6 700.629  16
   4  -7   0 9927.17 937.532  26
  -4  -7   0 11438.9 707.392   8
   4   7   1 2695.41 514.895  27
  -4   7  -1 2087.32 322.005  16
   4  -7   1 3179.94 563.254  26
  -4  -7  -1 2359.08 353.527   8
   4   7   2 37060.6 1662.48  27
  -4   7  -2 37816.9 1209.83  16
   4  -7   2 35120.0 1688.39  26
  -4  -7  -2 35333.2 1195.74   8
   4   7   3 23961.0 1324.66  27
  -4   7  -3 21854.9 918.586  16
   4  -7   3 21051.2 1302.54  26
  -4  -7  -3 22960.4 955.507   8
   4   7   4 30009.1 1441.80  27
   4  -7   4 30520.1 1540.75  26
  -4   7  -4 27685.7 1280.47  25
  -4  -7  -4 30114.8 1074.07   8
   4  -7   5 1499.45 379.839  26
  -4   7  -5 1472.33 321.870  25
   4  -7  10 24147.2 976.878  18
   4   7  11 14294.2 676.531  19
   4  -7  11 14023.7 733.718  18
   4   7  12 11597.8 607.212  19
   4  -7  12 9872.81 592.794  18
  -4  -7 -12 11692.9 713.222  28
   4   7  13 17828.5 720.439  19
   4  -7  13 17624.8 730.736  18
  -4  -7 -13 18520.4 827.737  28
   4   7  14 4630.78 374.029  19
   4  -7  14 4589.81 371.445  18
  -4  -7 -14 4936.46 424.300  28
   4   7  15 5490.39 374.695  19
   4  -7  15 5580.52 352.213  18
  -4  -7 -15 5318.80 390.565  28
   4   7  16 504.065 139.333  19
  -4   8  15 38750.7 973.990  13
  -4   8  14 493.701 165.687  13
  -4  -8  14 539.593 159.567  21
  -4   8  13 35183.1 1091.70  13
  -4  -8  13 35524.3 1079.13  21
  -4   8  12 2247.31 326.658  15
  -4  -8  12 2277.23 337.460  21
  -4   8  11 2149.97 320.589  15
  -4  -8  11 1854.80 336.681  21
  -4   8  10 10609.9 671.012  15
  -4  -8  10 10496.9 711.713  21
  -4   8   9 764.561 217.273  16
  -4   8   9 169.184 195.019  15
  -4  -8   9 282.573 247.274  21
  -4   8   8 8470.34 576.603  16
  -4   8   8 8459.67 606.916  15
  -4  -8   8 8843.95 679.867  21
  -4   8   7 21030.6 940.374  16
  -4  -8   7 21945.4 1043.69  21
  -4   8   6 20598.5 950.209  16
  -4  -8   6 17871.7 846.724   8
  -4  -8   6 21121.7 1019.96  21
  -4   8   5 3377.39 444.278  16
  -4  -8   5 3366.84 405.135   8
  -4  -8   5 3247.87 430.110  21
  -4   8   4 28387.9 1135.77  16
  -4  -8   4 27596.9 1098.38   8
  -4  -8   4 29430.3 1180.88  21
  -4   8   3 18448.4 924.027  16
  -4  -8   3 17618.7 882.835   8
  -4  -8   3 20154.3 966.514  21
  -4   8   2 7656.78 610.130  16
  -4  -8   2 7302.66 587.075   8
  -4  -8   2 7527.47 599.153  21
  -4   8   1 14230.6 796.082  16
  -4  -8   1 14437.7 808.380   8
   4   8   0 2433.94 463.014  27
  -4   8   0 3326.93 407.553  16
  -4  -8   0 3381.96 413.134   8
  -4   8  -1 2730.86 382.566  16
  -4  -8  -1 2893.97 372.110   8
  -4   8  -2 426.999 224.814  16
  -4  -8  -2 837.838 230.997   8
  -4   8  -3 6728.93 529.501  16
  -4  -8  -3 6714.48 527.594   8
  -4  -8  -3 7038.61 543.543  28
  -4  -8  -4 799.321 246.940  28
  -4  -8  -4 429.689 162.771   8
  -4  -8  -5 12633.5 741.062  28
  -4  -8  -6 9057.31 636.347  28
  -4  -8  -7-155.332 199.963  28
  -4  -8  -8 12303.0 733.257  28
  -4  -8  -9 829.946 250.446  28
  -4  -8 -10 1583.18 309.545  28
   4   8  11 4744.49 381.514  19
   4  -8  11 5333.57 458.764  18
  -4  -8 -11 5341.72 490.100  28
   4   8  12 1125.05 212.854  19
  -4  -8 -12 820.530 258.180  28
   4  -8  12 1111.49 240.788  18
   4   8  13 3711.58 324.535  19
   4  -8  13 3426.90 327.477  18
  -4  -8 -13 3852.17 383.452  28
   4   8  14 4893.07 343.249  19
   4  -8  14 4596.96 336.925  18
  -4  -8 -14 4636.91 384.379  28
   4   8  15 242.104 126.888  19
   4  -8  15-126.001 103.589  18
  -4  -8 -15 217.488 132.219  28
  -4   9  14 4692.71 365.296  13
  -4  -9  14 4147.22 314.939  21
  -4   9  13 2167.61 294.109  13
  -4  -9  13 2776.35 310.891  21
  -4   9  12 2113.88 279.789  15
  -4  -9  12 2421.50 338.796  21
  -4   9  11 508.115 236.322  15
  -4  -9  11 314.956 238.176  21
  -4   9  10 2295.39 343.505  15
  -4  -9  10 203.356 232.932  21
  -4   9   9 17506.1 760.729  16
  -4   9   9 17582.1 830.676  15
  -4  -9   9 17318.2 889.187  21
  -4   9   8 2660.10 356.779  16
  -4   9   8 2417.85 346.776  15
  -4  -9   8 1634.89 328.793  21
  -4   9   7 18488.4 874.659  16
  -4   9   7 20007.4 905.204  15
  -4  -9   7 18540.1 958.966  21
  -4   9   6 1061.66 294.508  16
  -4  -9   6 1044.07 321.324  21
  -4   9   5 24327.3 1048.17  16
  -4  -9   5 25449.3 1114.38  21
  -4   9   4 10434.2 709.892  16
  -4  -9   4 9249.27 636.253   8
  -4  -9   4 9410.86 696.004  21
  -4   9   3 2847.89 406.836  16
  -4  -9   3 3211.92 396.041   8
  -4  -9   3 3869.85 459.252  21
  -4   9   2 3281.70 427.432  16
  -4  -9   2 3742.24 438.516   8
  -4  -9   2 3619.43 436.420  21
  -4   9   1 648.163 263.707  16
  -4  -9   1 654.290 210.116   8
  -4   9   0 36886.8 1244.97  16
  -4  -9   0 37505.0 1282.04   8
  -4   9  -1 11956.5 700.997  16
  -4  -9  -1 12168.2 730.491   8
  -4   9  -2 10206.6 643.735  16
  -4  -9  -2 10976.3 680.434   8
  -4   9  -3 3427.09 384.039  16
  -4  -9  -3 3094.87 366.209   8
  -4  -9  -3 3819.23 414.113  28
  -4  -9  -4 3254.37 393.003  28
  -4  -9  -5 172.445 186.606  28
  -4  -9  -6 675.898 235.284  28
  -4  -9  -7 351.534 222.880  28
  -4  -9  -8 3039.00 392.224  28
  -4  -9  -9 130.190 197.408  28
  -4  -9 -10 2663.74 353.064  28
   4  -9  11 3167.98 337.949  18
  -4  -9 -11 3583.85 384.319  28
  -4  -9 -12 470.840 177.788  28
   4  -9  12 293.470 162.765  18
   4   9  13 6481.75 366.741  19
   4  -9  13 6516.49 399.083  18
  -4  -9 -13 6479.48 445.233  28
   4   9  14 3774.46 261.275  19
   4  -9  14 3079.38 254.677  18
  -4  -9 -14 3430.45 299.733  28
  -4 -10  13 883.840 193.446  21
  -4  10  12 4776.80 384.291  15
  -4 -10  12 5209.80 412.504  21
  -4  10  11 260.049 164.737  15
  -4 -10  11 595.550 231.314  21
  -4  10  10 14313.8 703.516  15
  -4 -10  10 12957.9 709.327  21
  -4  10   9 1215.70 241.550  16
  -4  10   9 921.816 214.711  15
  -4 -10   9 650.466 240.102  21
  -4  10   8 4789.42 437.358  16
  -4  10   8 4319.91 425.873  15
  -4 -10   8 5142.44 440.382  14
  -4 -10   8 3711.83 449.496  21
  -4  10   7 2303.41 339.961  16
  -4  10   7 2649.93 362.618  15
  -4 -10   7 2122.11 329.187  14
  -4 -10   7 2274.60 385.130  21
  -4  10   6-264.125 245.345  16
  -4  10   6-150.965 211.889  15
  -4 -10   6 409.844 272.890  21
  -4  10   5 18322.6 887.339  16
  -4 -10   5 16888.8 896.057  21
  -4  10   4 381.192 241.465  16
  -4 -10   4 152.809 206.044  21
  -4  10   3 34870.1 1222.63  16
  -4 -10   3 35234.5 1255.82  21
  -4  10   2 722.858 281.540  16
  -4  10   1-73.9931 211.985  16
  -4  10   0 343.542 196.089  16
  -4  10  -1 13986.5 733.205  16
  -4  10  -2 170.041 204.554  16
  -4  10  -3 130542. 2102.56  16
  -4 -10  -3 128394. 2198.01  28
  -4 -10  -4 7517.12 563.627  28
  -4 -10  -5 1893.72 319.953  28
  -4 -10  -6 679.945 220.550  28
  -4 -10  -7 250.674 181.965  28
  -4 -10  -8 7506.11 561.892  28
  -4 -10  -9 29063.8 1027.37  28
  -4 -10 -10 30805.8 1019.75  28
   4 -10  10 32223.2 974.295  18
   4 -10  11 20952.4 741.858  18
  -4 -10 -11 21038.3 809.043  28
   4 -10  12 5835.67 371.652  18
  -4 -10 -12 6584.68 446.518  28
   4 -10  13 3487.68 264.084  18
  -4 -10 -13 3852.09 310.812  28
  -4 -11  12 10725.4 492.294  21
  -4  11  11 7339.69 441.662  15
  -4 -11  11 6395.50 430.956  21
  -4  11  10-101.142 143.689  15
  -4 -11  10 67.6847 174.808  21
  -4  11   9 241.686 157.915  16
  -4  11   9-1.13594 157.573  15
  -4 -11   9 299.574 208.192  21
  -4  11   8 18997.3 758.714  16
  -4  11   8 18436.8 781.708  15
  -4 -11   8 18184.2 741.882  14
  -4 -11   8 17925.9 823.288  21
  -4  11   7 457.381 195.606  16
  -4  11   7 765.448 203.823  15
  -4 -11   7 529.499 197.823  14
  -4 -11   7 475.472 240.977  21
  -4  11   6 28876.9 1024.31  16
  -4  11   6 25178.0 938.803  15
  -4 -11   6 27694.4 1007.54  14
  -4 -11   6 27665.7 1053.84  21
  -4  11   5 738.904 250.859  16
  -4 -11   5 1337.79 288.023  14
  -4 -11   5 853.747 239.846  21
  -4  11   4 13964.1 756.414  16
  -4 -11   4 13119.8 745.202  21
  -4  11   3 8140.10 590.438  16
  -4 -11   3 7929.10 584.645  21
  -4  11   2 12422.8 715.624  16
  -4  11   1 6948.64 535.059  16
  -4  11   0-162.825 232.947  16
  -4  11  -1 44782.1 1247.19  16
  -4  11  -2 445.346 187.593  16
  -4 -11  -3 928.344 213.068  28
  -4 -11  -4 1717.02 269.934  28
  -4 -11  -5 13814.7 709.378  28
  -4 -11  -6 9668.18 598.575  28
  -4 -11  -7 16823.4 769.190  28
   4 -11   8 3244.89 307.596  10
  -4 -11  -8 2930.70 347.364  28
   4 -11   9 20536.1 676.719  10
  -4 -11  -9 19002.1 770.982  28
   4 -11  10 1147.61 204.337  18
  -4 -11 -10 1401.43 245.110  28
  -4 -11 -11 444.183 174.750  28
   4 -11  11 264.208 141.900  18
   4 -11  12 4834.69 292.634  18
  -4 -11 -12 5009.88 338.380  28
  -4  12  10 7495.27 403.106  15
  -4 -12  10 7524.08 429.405  21
  -4  12   9 18767.4 606.802  16
  -4  12   9 17431.0 649.793  15
  -4 -12   9 18505.3 715.562  21
  -4  12   8 1136.54 217.171  16
  -4  12   8 1242.24 225.344  15
  -4 -12   8 775.749 166.089  14
  -4 -12   8 1074.27 226.361  21
  -4  12   7 3040.83 317.997  16
  -4  12   7 3113.41 318.565  15
  -4 -12   7 2384.44 283.626  14
  -4 -12   7 2806.08 330.637  21
  -4  12   6 4621.81 405.006  16
  -4  12   6 3947.14 355.598  15
  -4 -12   6 4567.59 407.603  14
  -4 -12   6 4067.37 394.480  21
  -4  12   5 1890.13 303.528  16
  -4  12   5 2089.27 276.177  15
  -4 -12   5 2335.04 316.856  14
  -4 -12   5 1902.90 307.996  21
  -4  12   4 4729.64 442.112  16
  -4 -12   4 4720.08 438.714  14
  -4 -12   4 4807.50 426.647  21
  -4  12   3 19904.4 826.662  16
  -4 -12   3 19163.3 860.540  14
  -4  12   2 16631.2 752.306  16
  -4 -12   2 16120.8 809.566  14
  -4  12   1 49685.1 1261.11  16
  -4  12   0 5534.14 452.278  16
  -4  12  -1 226.155 184.036  16
  -4  12  -2 1468.89 227.242  16
  -4 -12  -3 876.712 220.806  28
  -4 -12  -4 1581.02 256.939  28
  -4 -12  -5-42.2885 181.064  28
  -4 -12  -6 10904.2 583.192  28
  -4 -12  -7 2664.60 310.541  28
   4 -12   8 9144.84 436.589  10
  -4 -12  -8 10133.2 531.498  28
   4 -12   9 760.223 155.657  10
  -4 -12  -9 783.752 190.209  28
   4 -12  10 1323.45 175.522  18
  -4 -12 -10 1581.19 214.581  28
  -4 -13   8 4646.63 328.143  21
  -4  13   7 2588.08 263.527  16
  -4  13   7 2633.93 250.821  15
  -4 -13   7 2358.26 244.973  14
  -4 -13   7 2441.97 257.851  21
  -4  13   6 369.490 175.103  16
  -4  13   6 76.6784 111.533  15
  -4 -13   6 94.8644 141.876  14
  -4 -13   6 228.321 150.861  21
  -4  13   5 163.384 157.719  16
  -4  13   5-22.0012 122.877  15
  -4 -13   5 265.531 180.106  14
  -4 -13   5 264.358 161.084  21
  -4  13   4-242.924 190.711  16
  -4 -13   4-241.028 175.058  14
  -4  13   3 34914.6 965.016  16
  -4 -13   3 34270.2 1025.26  14
  -4  13   2 3631.09 338.262  16
  -4 -13   2 3781.91 379.114  14
  -4  13   1 16396.1 657.831  16
  -4 -13   1 17658.3 758.322  14
  -4  13   0 1721.79 227.025  16
  -4 -13   0 1588.60 271.099  14
  -4  13  -1 321.876 154.569  16
  -4 -13  -1 2.64133 168.412  14
  -4  13  -2 223.090 121.871  16
  -4 -13  -2 332.980 175.488  14
  -4 -13  -3 2687.74 299.030  14
  -4 -13  -4 144.638 124.209  28
  -4 -13  -5 1438.13 230.576  28
  -4 -13  -6-311.200 151.401  28
   4 -13   7 5844.47 326.244  10
  -4 -13  -7 5627.43 363.586  28
   4 -13   8-51.7432 99.5498  18
  -4 -13  -8 301.148 133.923  28
  -4  14   4 3196.43 271.988  16
  -4 -14   4 3608.63 291.166  14
  -4  14   3 3776.76 292.333  16
  -4 -14   3 3744.77 313.020  14
  -4  14   2 3711.54 283.007  16
  -4 -14   2 4033.13 329.667  14
  -4  14   1 11009.6 455.005  16
  -4 -14   1 10877.4 511.733  14
  -4  14   0 7911.42 379.159  16
  -4 -14   0 7398.90 425.520  14
  -4 -14  -1 2673.70 264.558  14
  -4 -14  -2 1372.20 194.690  14
  -5   0   7-230.671 187.261  11
  -5   0   6 26952.5 1022.34  16
  -5   0   6 28171.1 1027.41  11
  -5   0   5-36.3283 238.325  16
  -5   0   4 6680.61 549.581  16
  -5   0   3 108.363 221.792  16
  -5   0   2 16221.9 847.727  16
  -5   0   2 14956.6 1182.16  24
  -5   0   1 241.071 225.276  16
  -5   0   1-489.306 414.633  24
  -5   0   0 29369.8 1141.50  16
  -5   0   0 26719.8 1583.76  24
   5   0   0 31196.1 1386.01   4
  -5   0  -1 226.800 205.704  16
  -5   0  -1-91.2486 365.904  24
  -5   0  -2 209054. 3042.34  16
  -5   0  -2 200865. 4323.81  24
   5   0   3-51.7818 207.118   4
  -5   0  -3 416.273 270.121  24
   5   0   5-38.3178 142.187  18
   5   0   6 29169.1 1066.32  18
   5   0   7-168.393 220.779  18
   5   0   8 120090. 2165.74  18
   5   0   9 119.884 183.635  18
   5   0  10 72885.5 1674.82  18
   5   0  11-205.081 223.647  18
   5   0  12 9811.19 596.585  18
   5   0  13 163.563 166.711  18
   5   0  14 813.186 182.157  18
   5   0  15 236.728 123.749  18
   5   0  16 3798.82 262.700  19
  -5  -1   7 13652.5 711.015  11
  -5   1   6 7555.43 558.396  16
  -5  -1   6 6848.17 518.525  11
  -5   1   5 8687.56 607.449  16
  -5  -1   5 9121.05 611.884  11
  -5   1   4 45169.3 1368.71  16
  -5  -1   4 48671.3 1383.13  11
  -5   1   3 24369.5 1026.27  16
  -5   1   2 28714.1 1119.46  16
  -5  -1   2 28172.8 1572.14  24
  -5   1   1 7247.45 592.983  16
  -5  -1   1 6222.99 793.309  24
  -5   1   1 7077.58 853.137  24
  -5   1   0 28862.3 1137.20  16
   5   1   0 30292.0 1378.36   4
  -5  -1   0 27615.4 1589.16  24
  -5   1   0 28343.6 1654.85  24
  -5   1  -1 5400.78 539.888  16
   5   1   1 5245.78 588.427   4
   5  -1   1 4602.51 554.882   4
  -5  -1  -1 4247.05 663.277  24
  -5   1  -1 4432.90 711.237  24
   5   1   2 332.714 245.862   4
  -5   1  -2-3.31660 227.449  16
   5  -1   2-87.7664 238.505   4
  -5  -1  -2 157.599 352.639  24
  -5   1  -2 352.063 261.328  24
  -5   1  -3 19523.6 941.700  16
  -5  -1  -3 17658.2 1306.58  24
  -5   1  -3 18004.2 1335.38  24
   5   1   3 20819.2 1185.88   4
   5  -1   3 18691.9 1141.62   4
  -5   1  -4 10513.7 686.842  16
  -5  -1  -5 1791.70 284.396  11
   5   1   5 2065.39 315.083  18
   5  -1   5 2259.23 332.277  18
   5   1   6 1725.77 298.848  18
   5  -1   6 2688.81 379.664  18
   5   1   7 106.730 167.569  18
   5  -1   7-65.7562 193.747  18
   5   1   8 105.894 201.346  18
   5  -1   8 588.650 224.319  18
   5   1   9 49.8174 180.350  18
   5  -1   9-132.289 213.226  18
   5   1  10 6749.44 532.672  18
   5  -1  10 6480.78 524.843  18
   5   1  11 2801.33 359.050  18
   5  -1  11 2904.71 361.434  18
   5   1  12 2353.73 325.440  18
   5  -1  12 2540.69 330.194  18
   5   1  13 241.500 173.641  18
   5  -1  13 170.864 176.756  18
   5   1  14 5400.23 386.680  18
   5  -1  14 5269.59 383.802  18
   5   1  15 2348.30 240.389  19
   5  -1  15 1820.73 210.146  18
   5   1  16 13990.8 474.827  19
   5  -1  16 13253.2 463.563  19
  -5  -2  12 16526.5 753.438  21
  -5  -2  11 170.858 190.900  21
  -5   2   7 10084.5 623.299  16
  -5  -2   7 9839.08 613.032  11
  -5   2   6 9570.87 630.377  16
  -5  -2   6 10446.8 650.449  11
  -5   2   5 8041.45 591.184  16
  -5  -2   5 8042.04 578.294  11
  -5   2   4 11999.6 723.199  16
  -5  -2   4 12159.9 707.048  11
  -5   2   3 33588.5 1200.30  16
  -5  -2   3 35095.3 1185.21  11
  -5   2   2 18244.2 902.314  16
  -5  -2   2 16353.2 1190.42  24
  -5  -2   2 18936.1 880.935  11
  -5   2   1 550.478 269.377  16
  -5  -2   1 23.8586 216.937  24
  -5   2   1 543.156 357.430  24
  -5  -2   1-265.548 222.185  11
  -5   2   0 7863.58 611.441  16
  -5  -2   0 8008.65 863.365  24
  -5   2   0 7357.51 878.703  24
  -5  -2   0 7018.34 544.620  11
  -5   2  -1 18068.2 908.933  16
  -5  -2  -1 18568.5 1294.41  24
  -5   2  -1 18030.7 1328.35  24
  -5  -2  -1 21017.1 928.989  11
   5  -2   1 18203.3 1091.62   4
  -5   2  -2 363.457 225.139  16
   5  -2   2 107.167 275.594   4
  -5  -2  -2-155.270 290.893  24
  -5   2  -2 235.420 248.089  24
  -5  -2  -2-140.615 241.591  11
  -5   2  -3 6304.51 548.752  16
  -5  -2  -3 5832.51 510.900  11
  -5   2  -4 1518.92 313.487  16
  -5  -2  -4 1053.06 257.975  11
   5   2   4 1124.11 231.656  18
  -5   2  -5 35639.4 1211.09  16
  -5  -2  -5 35236.6 1173.01  11
   5   2   5 37735.3 1170.93  18
   5  -2   5 36400.7 1186.48  18
   5   2   6 32168.5 1104.15  18
   5  -2   6 31334.0 1131.36  18
   5   2   7 9007.14 601.949  18
   5  -2   7 7961.28 588.253  18
   5   2   8-14.6294 189.371  18
   5  -2   8 169.334 188.256  18
   5   2   9 4317.67 440.494  18
   5  -2   9 4089.26 432.416  18
   5   2  10 1296.08 260.901  18
   5  -2  10 1134.32 289.947  18
   5   2  11 1078.30 257.781  18
   5  -2  11 824.604 241.978  18
   5   2  12 4747.71 418.763  18
   5  -2  12 5249.92 445.523  18
   5   2  13 14030.4 646.659  18
   5  -2  13 12783.9 622.556  18
   5   2  14 1330.00 210.184  19
   5  -2  14 1575.70 236.647  18
   5   2  15 30070.7 772.458  19
   5  -2  15 30078.4 756.859  18
  -5  -3  12 13354.9 692.844  21
  -5  -3  11 6016.71 497.622  21
  -5  -3  10 3524.60 426.728  21
  -5   3   7 625.376 212.229  16
  -5  -3   7 611.680 226.486  11
  -5   3   6 1647.79 316.017  16
  -5  -3   6 2148.22 320.008  11
  -5   3   5 977.178 257.399  16
  -5  -3   5 1525.08 293.398  11
  -5   3   4 4261.84 461.667  16
  -5  -3   4 4408.77 445.568  11
  -5   3   3 1326.81 331.732  16
  -5  -3   3 1045.43 254.471  11
  -5   3   2 5601.76 537.934  16
  -5  -3   2 5952.56 515.942  11
  -5   3   1 13885.4 808.492  16
  -5  -3   1 14774.6 803.248  11
  -5   3   0 24542.0 1059.49  16
  -5  -3   0 24318.4 1426.83  24
  -5  -3   0 26704.0 1062.86  11
  -5   3  -1 4591.02 486.645  16
  -5  -3  -1 5386.50 488.720  11
  -5   3  -2 12659.4 773.076  16
  -5  -3  -2 11568.3 700.632  11
  -5   3  -3 76.6020 231.081  16
  -5  -3  -3 165.885 188.414  11
  -5   3  -4 5889.53 526.764  16
  -5  -3  -4 4522.91 447.077  11
   5   3   4 4917.18 432.301  18
  -5   3  -5 17458.4 839.266  16
  -5  -3  -5 16550.0 813.328  11
   5   3   5 18134.5 813.250  18
   5  -3   5 18435.7 856.214  18
   5   3   6 12735.2 700.934  18
   5  -3   6 12800.3 731.340  18
   5   3   7 1815.53 283.688  18
   5  -3   7 1624.16 287.188  18
   5   3   8 1182.35 234.294  18
   5  -3   8 1372.52 282.955  18
   5   3   9 1861.75 326.892  18
   5  -3   9 1334.96 296.099  18
   5   3  10-129.867 215.981  18
   5  -3  10-4.51641 201.585  18
   5   3  11 851.312 236.451  18
   5  -3  11 534.775 222.687  18
   5   3  12 457.314 170.038  19
   5  -3  12 709.919 221.043  18
   5   3  13 294.325 150.062  19
   5  -3  13-102.519 152.564  18
   5   3  14-15.9441 116.255  19
   5  -3  14 119.173 133.717  18
   5   3  15 6468.26 359.884  19
   5  -3  15 5557.13 327.318  18
  -5  -4  13-442.301 183.588  21
  -5  -4  12 972.683 217.494  21
  -5  -4  11 17865.5 839.465  21
  -5  -4  10 2512.01 353.976  21
  -5  -4   9 26585.8 1086.14  21
  -5  -4   8 4312.38 491.454  21
  -5   4   7 6689.33 525.750  16
  -5  -4   7 6688.63 519.912  11
  -5   4   6 18127.8 857.310  16
  -5  -4   6 17215.3 831.971  11
  -5   4   5 1362.20 315.441  16
  -5  -4   5 1537.75 308.833  11
  -5   4   4 54459.4 1527.29  16
  -5  -4   4 54257.6 1500.81  11
  -5   4   3 8590.45 647.427  16
  -5  -4   3 8989.46 630.769  11
  -5   4   2 18710.0 933.144  16
  -5  -4   2 19850.2 925.461  11
  -5   4   1 2739.06 397.422  16
  -5  -4   1 2481.54 364.719  11
  -5   4   0 204.465 223.628  16
  -5  -4   0 398.964 200.049  11
  -5   4  -1 1995.79 359.141  16
  -5  -4  -1 1498.21 293.927  11
  -5   4  -2 1952.82 347.121  16
  -5  -4  -2 2296.31 361.249  11
  -5   4  -3 11725.8 722.109  16
  -5  -4  -3 12894.6 739.757  11
  -5   4  -4 1048.61 255.985  16
  -5  -4  -4 1796.00 321.441  11
   5  -4   4 1562.54 273.008  18
  -5   4  -5 39193.8 1229.72  16
   5   4   5 41259.5 1208.86  18
   5  -4   5 39011.5 1250.35  18
   5   4   6 2319.61 304.929  18
   5  -4   6 2026.06 325.061  18
   5   4   7 11308.6 655.919  18
   5  -4   7 10507.3 671.849  18
   5   4   8 222.419 195.017  18
   5  -4   8 207.035 191.037  18
   5  -4   9 969.654 232.505  18
   5  -4  10 39200.8 1193.34  18
   5   4  11 15170.4 655.257  19
   5  -4  11 14502.7 706.592  18
   5   4  12 12349.1 571.769  19
   5  -4  12 12580.6 625.724  18
   5   4  13 19428.7 678.606  19
   5  -4  13 19692.1 710.421  18
   5   4  14 10263.1 462.945  19
   5  -4  14 9920.27 464.478  18
   5  -4  15 5254.36 296.426  18
  -5  -4 -15 5004.85 333.892  28
  -5  -5  13 29185.6 870.478  21
  -5  -5  12 2804.59 335.755  21
  -5  -5  11 71.9637 176.071  21
  -5  -5  10 12089.9 714.040  21
  -5  -5   9 12205.6 748.908  21
  -5   5   8 7640.75 519.798  16
  -5  -5   8 8188.39 635.465  21
  -5   5   7 22062.4 911.822  16
  -5  -5   7 23458.7 1049.23  21
  -5   5   6 2511.53 359.169  16
  -5  -5   6 2850.64 426.693  21
  -5   5   5 48605.9 1417.77  16
  -5  -5   5 44377.8 1359.92  11
  -5   5   4-124.209 227.848  16
  -5  -5   4-189.713 192.030  11
  -5   5   3 12680.8 771.403  16
  -5  -5   3 12177.5 734.967  11
  -5   5   2 2559.67 406.545  16
  -5  -5   2 2266.46 357.080  11
  -5   5   1 4176.28 463.944  16
  -5  -5   1 4043.63 466.284  11
  -5   5   0 1680.39 353.988  16
  -5  -5   0 1217.29 281.380  11
  -5   5  -1 37086.2 1266.93  16
  -5  -5  -1 35844.3 1254.08  11
  -5   5  -2 13864.6 773.193  16
  -5  -5  -2 13999.6 791.308  11
  -5   5  -3 16828.2 856.804  16
  -5  -5  -3 17001.8 863.610  11
  -5   5  -4 20952.9 905.387  16
  -5  -5  -4 21094.9 928.954  11
   5  -5   4 19906.8 883.903  18
   5  -5   5 232.384 177.272  18
   5  -5   6 14751.6 776.815  18
   5  -5   7 13699.3 748.922  18
   5  -5   8 789.654 204.039  18
   5  -5   9 1420.63 277.161  18
   5  -5  10 1712.50 290.647  18
   5  -5  11 17165.2 736.498  18
   5   5  12 2429.37 256.841  19
   5  -5  12 2794.15 313.602  18
   5   5  13 24504.4 702.882  19
   5  -5  13 24969.5 767.291  18
   5   5  14-227.591 127.421  19
   5  -5  14 68.1941 103.856  18
  -5  -5 -14-136.385 135.101  28
  -5  -6  13 29489.9 828.899  21
  -5  -6  12 31176.1 963.200  21
  -5  -6  11 346.737 195.480  21
  -5  -6  10 2087.25 336.024  21
  -5  -6   9 2456.39 378.649  21
  -5   6   8 9910.25 578.419  16
  -5  -6   8 12225.1 738.166  21
  -5   6   7 44.7611 169.233  16
  -5  -6   7 59.7317 247.143  21
  -5   6   6 11349.1 688.823  16
  -5  -6   6 11072.7 727.235  21
  -5   6   5 96.8841 222.846  16
  -5  -6   5 77.5699 213.493  21
  -5   6   4 1460.68 337.453  16
  -5  -6   4 1722.25 329.848  21
  -5   6   3 1611.72 332.897  16
  -5  -6   3 1701.39 320.953  21
  -5   6   2 2207.34 359.395  16
  -5  -6   2 1572.85 331.216  11
  -5  -6   2 2807.14 401.260  21
  -5   6   1 1914.05 362.182  16
  -5  -6   1 1688.09 311.175  11
  -5  -6   1 2662.58 378.080  21
  -5   6   0 32583.8 1188.91  16
  -5  -6   0 29612.2 1153.01  11
  -5   6  -1 5065.62 507.242  16
  -5  -6  -1 4439.92 472.551  11
  -5   6  -2 16767.8 838.010  16
  -5   6  -3 667.163 213.405  16
  -5   6  -4 107.159 194.548  16
   5  -6   4 142.185 167.919  18
   5  -6   5 4453.79 441.310  18
   5  -6   6 33063.5 1122.57  18
   5  -6   7-155.702 184.580  18
   5  -6   8 23578.4 922.339  18
   5  -6   9 713.369 223.080  18
   5  -6  10 20132.3 790.414  18
   5  -6  11 4108.93 360.938  18
  -5  -6 -12 1188.93 236.667  28
   5  -6  12 761.889 179.214  18
   5  -6  13 5119.62 338.393  18
  -5  -6 -13 5101.39 376.191  28
   5  -6  14 8812.03 373.858  18
  -5  -6 -14 8768.20 420.990  28
  -5  -7  12 1965.06 256.076  21
  -5  -7  11 5386.04 428.676  21
  -5  -7  10 30470.7 1044.97  21
  -5  -7   9 55.5796 200.222  21
  -5   7   8 8315.66 522.091  16
  -5  -7   8 8989.79 636.563  21
  -5   7   7 907.000 248.402  16
  -5  -7   7 1616.70 341.795  21
  -5   7   6 8539.55 592.814  16
  -5  -7   6 9317.18 660.739  21
  -5   7   5 718.286 262.349  16
  -5  -7   5 728.003 267.839  21
  -5   7   4 9568.90 662.357  16
  -5  -7   4 11086.1 718.070  21
  -5   7   3 3977.64 470.233  16
  -5  -7   3 4222.38 467.261  21
  -5   7   2 17951.2 898.841  16
  -5  -7   2 19448.1 917.361  21
  -5   7   1 3715.28 454.302  16
  -5   7   0 31508.0 1145.91  16
  -5   7  -1 5468.68 492.485  16
  -5   7  -2 396.350 213.518  16
  -5   7  -3 5884.38 495.264  16
  -5   7  -4 2528.48 316.913  16
   5  -7   4 2391.91 338.595  18
   5  -7   5 7674.69 543.588  18
  -5  -7  -5 7661.07 543.189  28
  -5  -7  -6 3038.71 366.766  28
   5  -7   6 3065.47 365.060  18
   5  -7   7 5941.97 464.253  18
  -5  -7  -7 6399.87 509.316  28
  -5  -7  -8 3005.60 348.742  28
   5  -7   8 2678.25 324.010  18
   5  -7   9 3285.45 346.154  18
  -5  -7  -9 3241.40 361.511  28
   5  -7  10 4856.63 386.011  18
  -5  -7 -10 5196.89 431.039  28
   5  -7  11 5950.72 398.253  18
  -5  -7 -11 6304.19 455.565  28
   5  -7  12-26.9789 124.680  18
  -5  -7 -12 30.1542 153.308  28
   5  -7  13 6030.68 326.044  18
  -5  -7 -13 5861.29 365.881  28
  -5  -8  12 4661.09 330.537  21
  -5  -8  11 2258.21 289.324  21
  -5  -8  10 512.874 216.692  21
  -5  -8   9 8229.07 559.675  21
  -5   8   8 9974.85 539.855  16
  -5  -8   8 9034.24 617.197  21
  -5   8   7 2663.38 345.396  16
  -5  -8   7 2707.90 363.368  21
  -5   8   6 11600.5 657.499  16
  -5  -8   6 13467.4 754.659  21
  -5   8   5 483.824 252.373  16
  -5  -8   5 149.063 213.127  21
  -5   8   4 14751.6 788.113  16
  -5  -8   4 16066.5 833.915  21
  -5   8   3 2242.31 359.932  16
  -5  -8   3 2325.69 357.838  21
  -5   8   2 4193.73 466.181  16
  -5  -8   2 3913.84 434.209  21
  -5   8   1 10898.0 694.842  16
  -5   8   0 10001.9 638.047  16
  -5   8  -1 12197.9 686.748  16
  -5   8  -2 430.507 212.957  16
  -5   8  -3 5941.95 471.070  16
   5  -8   4 7289.21 506.285  18
   5  -8   5 6003.79 467.865  18
  -5  -8  -5 7371.59 504.236  28
  -5  -8  -6 153.438 160.461  28
   5  -8   6 314.452 188.213  18
   5  -8   7 3933.77 367.045  18
  -5  -8  -7 4104.11 397.846  28
   5  -8   8 453.860 200.298  18
  -5  -8  -8 791.849 230.130  28
   5  -8   9 6448.18 427.882  18
  -5  -8  -9 6832.96 471.512  28
   5  -8  10-49.3996 133.750  18
  -5  -8 -10 98.7300 161.374  28
   5  -8  11 324.218 128.326  18
  -5  -8 -11 498.649 188.375  28
   5  -8  12 235.971 120.420  18
  -5  -8 -12-15.4619 124.793  28
  -5  -9  11 7877.42 419.937  21
  -5  -9  10 9888.65 517.087  21
  -5  -9   9 595.903 199.083  21
  -5   9   8 475.360 149.949  16
  -5  -9   8 650.122 258.173  21
  -5   9   7-114.661 193.404  16
  -5  -9   7 391.116 213.933  21
  -5   9   6 2866.63 340.016  16
  -5  -9   6 3293.39 394.127  21
  -5   9   5 199.315 213.638  16
  -5  -9   5 460.622 231.891  21
  -5   9   4 1744.36 309.072  16
  -5  -9   4 1860.75 326.164  21
  -5   9   3 14794.7 753.122  16
  -5  -9   3 15882.5 765.841  21
  -5   9   2 109.791 219.899  16
  -5   9   1 24227.6 947.929  16
  -5   9   0 1580.06 309.956  16
  -5   9  -1 55799.2 1352.51  16
  -5   9  -2 369.547 196.315  16
  -5   9  -3 678.047 180.072  16
   5  -9   4-111.169 143.770  18
   5  -9   5 9371.29 529.394  18
  -5  -9  -5 9489.44 531.382  28
   5  -9   6 6242.45 430.259  18
  -5  -9  -6 6462.27 446.097  28
   5  -9   7 19253.4 712.417  18
  -5  -9  -7 19737.4 746.712  28
   5  -9   8 3681.95 321.891  18
  -5  -9  -8 3739.19 337.608  28
   5  -9   9 13912.7 557.868  18
  -5  -9  -9 13204.0 581.157  28
   5  -9  10-108.317 114.232  18
  -5  -9 -10 206.699 153.566  28
   5  -9  11-168.658 121.106  18
  -5 -10   9 37641.3 922.379  21
  -5  10   8 11761.8 486.463  16
  -5 -10   8 11206.2 552.017  21
  -5  10   7 6470.80 409.441  16
  -5 -10   7 6832.68 458.715  21
  -5  10   6 504.757 183.756  16
  -5 -10   6 385.325 158.117  14
  -5 -10   6 625.727 213.160  21
  -5  10   5 3583.29 358.055  16
  -5 -10   5 4231.89 381.267  21
  -5  10   4 537.277 208.515  16
  -5 -10   4 453.130 201.213  21
  -5  10   3 27459.0 941.689  16
  -5  10   2 673.396 234.901  16
  -5  10   1 36908.1 1072.64  16
  -5  10   0 836.593 227.330  16
  -5  10  -1 7077.65 465.571  16
  -5  10  -2 606.122 195.016  16
  -5  10  -3 13370.0 602.834  16
   5 -10   5 19407.7 676.732  18
  -5 -10  -6 243.839 154.825  28
   5 -10   6 1283.45 198.675  18
   5 -10   7 3806.02 298.155  18
  -5 -10  -7 4716.42 344.749  28
   5 -10   8 6295.36 357.241  18
  -5 -10  -8 7241.65 404.925  28
   5 -10   9 13933.4 485.115  18
  -5 -10  -9 13982.6 518.451  28
  -5  11   6 7061.85 393.381  16
  -5 -11   6 7140.38 385.440  14
  -5 -11   6 8302.57 441.956  21
  -5  11   5 24579.8 756.157  16
  -5 -11   5 25847.6 767.930  14
  -5 -11   5 23983.8 734.889  21
  -5  11   4 1531.12 237.111  16
  -5 -11   4 1884.98 260.369  14
  -5  11   3 1747.65 247.926  16
  -5 -11   3 1852.29 276.959  14
  -5  11   2 1818.22 268.435  16
  -5  11   1 15298.2 626.034  16
  -5  11   0 572.335 180.318  16
  -5  11  -1 43388.5 980.684  16
  -5  11  -2 9189.09 447.006  16
   5 -11   5-202.646 133.719  18
  -5  12   3 5228.54 323.264  16
  -5 -12   3 5488.49 346.943  14
  -5  12   2 402.726 132.199  16
  -5 -12   2 847.724 193.421  14
  -5  12   1 1245.98 185.795  16
  -5 -12   1 1772.74 236.366  14
  -5  12   0 9262.93 407.888  16
  -5 -12   0 9130.07 459.858  14
  -5 -12  -1 6207.14 380.909  14
  -5 -12  -2 1646.74 214.261  14
  -6   0  11-365.604 139.543  21
  -6   0  10 17308.3 654.297  21
  -6   0   7-524.776 196.860  11
  -6   0   6 30782.1 957.139  11
  -6   0   5 224.296 180.101  11
  -6   0   4 53053.7 1347.33  11
  -6   0   3 166.643 164.948  11
  -6   0   2 7103.21 538.332  11
  -6   0   1-93.8892 201.977  11
  -6   0   0 1702.26 302.732  11
  -6   0  -1 14.6987 206.584  11
  -6   0  -2 13784.9 731.645  11
  -6   0  -3 45.0380 185.760  11
  -6   0  -4 1160.90 249.890  11
  -6   0  -5-180.495 169.157  11
   6   0   6 1572.11 225.861  18
   6   0   7-252.499 170.058  18
   6   0   8 152.393 135.682  18
   6   0   9-93.5789 154.075  18
   6   0  10 7074.62 406.514  18
  -6  -1  11 8922.52 427.290  21
  -6  -1  10 3703.45 336.011  21
  -6   1  10 4628.17 352.822  21
  -6  -1   9 13111.1 629.120  21
  -6  -1   7 3651.94 327.198  11
  -6   1   7 3937.90 337.115  11
  -6   1   6 3766.38 357.844  11
  -6  -1   6 3464.35 338.778  11
  -6  -1   5 132.123 158.830  11
  -6   1   5-42.4515 181.416  11
  -6  -1   4 18970.4 815.542  11
  -6   1   4 18832.9 806.730  11
  -6  -1   3 116.873 191.469  11
  -6   1   3-74.7277 180.128  11
  -6  -1   2 15415.8 775.958  11
  -6   1   2 15848.2 782.885  11
  -6  -1   1 2189.48 338.681  11
  -6   1   1 1822.71 316.415  11
  -6  -1   0 25184.2 987.556  11
  -6   1   0 27091.1 1023.17  11
  -6  -1  -1 29500.2 1059.68  11
  -6   1  -1 28134.1 1038.84  11
  -6  -1  -2 3868.75 428.109  11
  -6   1  -2 4054.94 424.137  11
  -6  -1  -3 1666.34 278.752  11
  -6   1  -3 1395.45 252.162  11
  -6  -1  -4 24983.2 932.068  11
  -6   1  -4 25397.1 937.305  11
  -6  -1  -5 10417.6 584.300  11
  -6   1  -5 10878.8 588.078  11
   6   1   6 37724.0 990.287  18
   6  -1   6 37254.2 996.551  18
   6   1   7 3389.62 310.554  18
   6  -1   7 3123.08 312.634  18
   6   1   8 841.335 187.191  18
   6  -1   8 898.666 188.732  18
   6  -1   9 4700.33 350.924  18
   6  -1  10 7568.82 414.044  18
   6  -1  11 8055.27 394.067  18
  -6  -2  11 10232.1 457.330  21
  -6  -2  10 846.646 204.878  21
  -6  -2   9 14547.9 663.034  21
  -6  -2   8 523.884 211.411  21
  -6  -2   7 3555.69 324.967  11
  -6   2   7 3659.21 316.775  11
  -6  -2   6 5928.31 438.771  11
  -6   2   6 5877.08 425.646  11
  -6  -2   5-98.4026 190.965  11
  -6   2   5 188.701 170.197  11
  -6  -2   4 11859.9 653.017  11
  -6   2   4 11267.7 621.607  11
  -6  -2   3 2481.91 340.773  11
  -6  -2   2 5277.31 473.209  11
  -6  -2   1 26679.7 1013.80  11
  -6  -2   0 17465.9 826.739  11
  -6  -2  -1 19467.6 867.628  11
  -6  -2  -2 620.832 237.439  11
  -6  -2  -3 25623.0 967.304  11
  -6  -2  -4 2414.61 329.253  11
  -6   2  -4 1999.38 301.146  11
  -6  -2  -5 21303.7 823.135  11
  -6   2  -5 21577.6 811.906  11
   6  -2   7 230.013 139.940  18
   6  -2   8 1340.79 209.084  18
   6  -2   9 2048.41 237.126  18
   6  -2  10 47.3473 119.941  18
   6  -2  11 182.134 106.444  18
  -6  -3  10 16232.8 635.713  21
  -6  -3   9 1596.82 254.833  21
  -6  -3   8 18516.2 779.583  21
  -6  -3   7 1167.90 249.879  21
  -6  -3   6 10009.1 621.922  21
  -6   3   6 9578.73 518.700  11
  -6  -3   5 22924.7 868.784  11
  -6   3   5 23538.2 847.546  11
  -6   3   4 3395.30 395.072  16
  -6  -3   4 3170.41 363.273  11
  -6   3   3 1129.08 306.530  16
  -6  -3   3 1509.07 305.846  11
  -6   3   2 5423.98 487.675  16
  -6  -3   2 5971.35 482.628  11
  -6   3   1 9078.11 629.180  16
  -6  -3   1 10150.5 638.305  11
  -6   3   0 100.291 223.455  16
  -6  -3   0 181.890 203.283  11
  -6  -3  -1 516.020 207.416  11
  -6  -3  -2 489.202 197.814  11
  -6  -3  -3-18.3110 199.514  11
  -6  -3  -4 453.378 206.801  11
  -6  -3  -5 154.420 155.125  11
   6  -3   7 336.253 153.684  18
   6  -3   8 13892.5 582.338  18
   6  -3   9 79.7581 127.739  18
   6  -3  10 37903.4 842.938  18
   6  -3  11 1404.08 175.000  18
  -6  -4  10 8514.18 451.521  21
  -6  -4   9 26895.5 853.419  21
  -6  -4   8 4759.72 406.833  21
  -6  -4   7 21172.8 843.906  21
  -6  -4   6 7083.48 512.781  21
  -6   4   6 6908.48 427.030  11
  -6   4   5-69.9503 197.585  16
  -6  -4   5 6.04778 216.249  21
  -6   4   4 2777.25 352.359  16
  -6  -4   4 3347.87 393.133  21
  -6   4   3 263.827 225.705  16
  -6  -4   3-134.067 178.732  11
  -6  -4   3 74.8628 190.110  21
  -6   4   2 9141.81 609.530  16
  -6  -4   2 10073.3 616.752  11
  -6  -4   2 10155.7 625.867  21
  -6   4   1 7092.39 560.756  16
  -6  -4   1 6320.95 502.662  11
  -6  -4   1 6823.38 505.893  21
  -6   4   0 19427.0 861.269  16
  -6  -4   0 18886.3 838.357  11
  -6   4  -1 4704.64 450.023  16
  -6  -4  -1 4596.47 435.406  11
  -6  -4  -2 2029.39 296.227  11
  -6  -4  -3-304.435 230.730  11
   6  -4   7 1527.69 227.318  18
   6  -4   8 16708.9 601.034  18
   6  -4   9 130.358 116.211  18
  -6  -4 -10 720.791 159.210  28
   6  -4  10 806.714 149.322  18
  -6  -5   9 23192.6 754.687  21
  -6  -5   8 37955.2 1024.37  21
  -6  -5   7 2962.04 332.999  21
  -6   5   6 7126.87 462.355  16
  -6  -5   6 7971.77 528.105  21
  -6   5   5 1363.37 269.000  16
  -6  -5   5 1255.47 260.326  21
  -6   5   4-359.221 225.139  16
  -6  -5   4 106.122 198.037  21
  -6   5   3 5855.75 492.389  16
  -6  -5   3 6847.70 507.260  21
  -6   5   2 6868.04 513.127  16
  -6  -5   2 7519.95 520.047  21
  -6   5   1 6792.18 531.115  16
  -6  -5   1 9313.99 568.485  21
  -6   5   0 6606.31 520.526  16
  -6   5  -1 17038.3 765.128  16
  -6   5  -2 896.661 239.944  16
   6  -5   7 430.239 139.244  18
  -6  -5  -7 787.409 161.809  28
   6  -5   8 285.182 134.247  18
  -6  -5  -8 477.670 150.571  28
   6  -5   9 1622.38 184.108  18
  -6  -5  -9 1639.96 200.205  28
  -6  -6   9 17035.5 598.390  21
  -6  -6   8-92.3898 138.378  21
  -6  -6   7 2766.13 315.991  21
  -6   6   6 24434.1 778.771  16
  -6  -6   6 28353.5 907.036  21
  -6   6   5 1081.61 223.742  16
  -6  -6   5 893.036 228.723  21
  -6   6   4 19448.6 775.118  16
  -6  -6   4 21351.2 823.931  21
  -6   6   3 571.374 214.558  16
  -6  -6   3 222.797 167.544  21
  -6   6   2 13075.7 671.893  16
  -6  -6   2 14061.5 656.477  21
  -6   6   1 2755.32 345.282  16
  -6   6   0 602.509 239.108  16
  -6   6  -1 3358.07 361.477  16
  -6   6  -2 1012.79 219.035  16
   6  -6   7 132.922 108.643  18
  -6  -7   7 4507.67 334.912  21
  -6   7   6 397.227 161.528  16
  -6  -7   6 826.219 208.006  21
  -6   7   5 1929.89 257.404  16
  -6  -7   5 2723.91 291.813  21
  -6   7   4 1554.22 253.287  16
  -6  -7   4 1538.59 227.982  21
  -6   7   3 6908.40 454.615  16
  -6  -7   3 6695.69 429.165  21
  -6   7   2-246.832 194.393  16
  -6   7   1 13714.7 634.934  16
  -6   7   0 602.820 213.053  16
  -6   7  -1 16188.8 656.576  16
  -6   7  -2 2634.39 288.303  16
  -6   8   5 7196.27 387.871  16
  -6   8   4 90.0234 151.398  16
  -6   8   3 5062.07 366.544  16
  -6   8   2 204.889 157.487  16
  -6   8   1 56.8538 162.635  16
  -6   8   0 4141.84 335.512  16
  -6   8  -1 10900.1 486.241  16
  -6   8  -2-3.36606 141.520  16
   0   0   0    0.00    0.00   0
;
_shelx_hkl_checksum     10531
_shelx_res_file
;
    shelx.res created by SHELXL-2014/7
TITL 1
CELL  1.54182   5.6956  14.3424  18.9255   90.000   90.263   90.000
ZERR     4.00   0.0004   0.0009   0.0011    0.000    0.005    0.000
LATT   1
SYMM  - X, 1/2 + Y, 1/2 - Z
SFAC  C    H    N    S
UNIT  60 64 8 12
MERG   2
ACTA
OMIT  -3 150
FMAP   2
PLAN   -1
BOND  $H
CONF
L.S.   24
TEMP  -123
SIZE  0.06 0.10 0.15
DFIX  0.88 0.01 N1 H1n
WGHT    0.066700    0.961900
FVAR       5.14608
S1    4    0.511736    0.726590    0.420820    11.00000    0.01849    0.01217 =
         0.01797   -0.00096    0.00298   -0.00068
S2    4    0.713261    0.920933    0.436266    11.00000    0.02167    0.01350 =
         0.02515   -0.00187    0.00570   -0.00343
S3    4   -0.066604    0.608436    0.532472    11.00000    0.02333    0.01775 =
         0.02439   -0.00065   -0.00126   -0.00181
N1    3    0.351299    0.852875    0.506027    11.00000    0.02083    0.01204 =
         0.02089   -0.00166    0.00406   -0.00190
H1N   2    0.339476    0.909719    0.522215    11.00000   -1.20000
N2    3    0.197112    0.780792    0.519067    11.00000    0.01803    0.01387 =
         0.01921    0.00087    0.00084   -0.00065
C1    1    0.518470    0.838857    0.457839    11.00000    0.02054    0.01308 =
         0.01759   -0.00021   -0.00155    0.00123
C2    1    0.045443    0.790160    0.568462    11.00000    0.01885    0.01592 =
         0.01897   -0.00111   -0.00139    0.00005
C2'   1    0.018062    0.873832    0.615555    11.00000    0.02980    0.02264 =
         0.02508   -0.00533    0.00946   -0.00655
AFIX 137
H2'1  2    0.173457    0.897669    0.628734    11.00000   -1.50000
H2'2  2   -0.067496    0.855940    0.658268    11.00000   -1.50000
H2'3  2   -0.069623    0.922430    0.590362    11.00000   -1.50000
AFIX   0
C3    1   -0.114580    0.711329    0.577330    11.00000    0.01859    0.01689 =
         0.01678   -0.00082   -0.00227   -0.00009
C4    1   -0.318518    0.560500    0.564185    11.00000    0.02318    0.02050 =
         0.02723    0.00639   -0.00925   -0.00579
AFIX  43
H4    2   -0.370340    0.499288    0.552952    11.00000   -1.20000
AFIX   0
C5    1   -0.436778    0.619360    0.607206    11.00000    0.01855    0.03196 =
         0.02248    0.00991   -0.00236   -0.00393
AFIX  43
H5    2   -0.581808    0.603332    0.628621    11.00000   -1.20000
AFIX   0
C6    1   -0.325814    0.707176    0.617668    11.00000    0.01816    0.01455 =
         0.01977    0.00235   -0.00756    0.00045
AFIX  43
H6    2   -0.383412    0.755709    0.647025    11.00000   -1.20000
AFIX   0
C7    1    0.756051    0.732793    0.359481    11.00000    0.01806    0.01678 =
         0.02038   -0.00064    0.00615   -0.00220
AFIX  23
H7A   2    0.734073    0.785641    0.326456    11.00000   -1.20000
H7B   2    0.905234    0.742123    0.385586    11.00000   -1.20000
AFIX   0
C8    1    0.762504    0.641848    0.319196    11.00000    0.01777    0.01597 =
         0.01573    0.00081    0.00517   -0.00228
C9    1    0.578822    0.615100    0.274498    11.00000    0.01692    0.01993 =
         0.01898    0.00257    0.00121    0.00261
AFIX  43
H9    2    0.447346    0.655103    0.268390    11.00000   -1.20000
AFIX   0
C10   1    0.586688    0.530718    0.238981    11.00000    0.01653    0.02302 =
         0.01673    0.00019   -0.00081   -0.00189
AFIX  43
H10   2    0.460242    0.513647    0.208735    11.00000   -1.20000
AFIX   0
C11   1    0.777302    0.470319    0.246876    11.00000    0.01943    0.01791 =
         0.01636   -0.00091    0.00375   -0.00138
C11'  1    0.783536    0.378079    0.209453    11.00000    0.02585    0.02221 =
         0.02958   -0.00734    0.00076    0.00030
AFIX 137
H11A  2    0.851640    0.386274    0.162401    11.00000   -1.50000
H11B  2    0.623515    0.353650    0.204816    11.00000   -1.50000
H11C  2    0.879523    0.334092    0.236710    11.00000   -1.50000
AFIX   0
C12   1    0.960997    0.497769    0.291083    11.00000    0.01607    0.01791 =
         0.01985    0.00111    0.00031    0.00258
AFIX  43
H12   2    1.093373    0.458143    0.296824    11.00000   -1.20000
AFIX   0
C13   1    0.953294    0.582133    0.326823    11.00000    0.01541    0.02029 =
         0.01747    0.00029   -0.00084   -0.00157
AFIX  43
H13   2    1.080034    0.599349    0.356910    11.00000   -1.20000
AFIX   0
HKLF 4
REM  1
REM R1 =  0.0386 for    2506 Fo > 4sig(Fo)  and  0.0442 for all    2830 data
REM    186 parameters refined using      1 restraints
END
WGHT      0.0666      0.9596
REM Highest difference peak  0.494,  deepest hole -0.329,  1-sigma level  0.073
Q1    1   0.6331  0.7344  0.3894  11.00000  0.05    0.49
;
_shelx_res_checksum     77473
