# Supplementary material for: Crystal structure of 4-methyl­benzyl N′-[(thio­phen-2-yl)methyl­idene]hydrazinecarbodi­thio­ate
Source: Acta Crystallogr E Crystallogr Commun. 2015 Jun 13;71(Pt 7):o475–6. doi: 10.1107/S205698901501107X (PMC4518925; doi:10.1107/S205698901501107X)
Supplement: Supplementary file 2 [file e-71-0o475-Isup2.hkl]

data_I                                                                          
_shelx_title ' 1'                                                               
_shelx_refln_list_code          4                                               
_shelx_F_calc_maximum      185.19                                               
_exptl_crystal_F_000       672.00                                               
_reflns_d_resolution_high  0.8138                                               
                                                                                
loop_                                                                           
 _space_group_symop_operation_xyz                                               
 'x, y, z'                                                                      
 '-x, y+1/2, -z+1/2'                                                            
 '-x, -y, -z'                                                                   
 'x, -y-1/2, z-1/2'                                                             
                                                                                
_cell_length_a     5.6956                                                       
_cell_length_b    14.3424                                                       
_cell_length_c    18.9255                                                       
_cell_angle_alpha  90.000                                                       
_cell_angle_beta   90.263                                                       
_cell_angle_gamma  90.000                                                       
                                                                                
_shelx_F_squared_multiplier     1.000                                           
                                                                                
loop_                                                                           
 _refln_index_h                                                                 
 _refln_index_k                                                                 
 _refln_index_l                                                                 
 _refln_F_squared_calc                                                          
 _refln_F_squared_meas                                                          
 _refln_F_squared_sigma                                                         
 _refln_observed_status                                                         
   1   0   0        116.53        192.05         8.05 o                         
   2   0   0       1629.06       1469.52        15.74 o                         
   3   0   0        236.96        307.31        11.36 o                         
   4   0   0       3688.54       3803.65        66.69 o                         
   5   0   0       1192.10       1110.12        40.10 o                         
   6   0   0         66.61         64.28        11.43 o                         
   1   1   0       5277.73       5915.04        64.81 o                         
   2   1   0        433.93        578.70        10.85 o                         
   3   1   0        628.89        676.59        11.19 o                         
   4   1   0        440.92        420.52        14.25 o                         
   5   1   0       1266.58       1092.27        26.30 o                         
   6   1   0        994.86        987.02        36.00 o                         
   0   2   0       1651.07       1944.50        28.94 o                         
   1   2   0       2003.22       2073.35        22.08 o                         
   2   2   0        766.24        766.27         9.45 o                         
   3   2   0       4000.75       4159.70        32.04 o                         
   4   2   0        314.61        313.09        11.16 o                         
   5   2   0        303.70        283.41        12.81 o                         
   6   2   0        666.23        659.53        31.22 o                         
   1   3   0       2702.28       2954.11        41.59 o                         
   2   3   0          7.60          2.27         2.61 o                         
   3   3   0        577.58        623.90        12.96 o                         
   4   3   0       2098.44       1869.33        26.20 o                         
   5   3   0       1010.46        958.56        28.74 o                         
   6   3   0          6.12          5.40         5.68 o                         
   0   4   0       2611.46       2554.45        39.95 o                         
   1   4   0       1338.11       1323.79        15.13 o                         
   2   4   0          1.62          2.87         2.77 o                         
   3   4   0       2064.19       2098.29        24.67 o                         
   4   4   0        261.17        258.20        10.18 o                         
   5   4   0         22.42         11.60         5.63 o                         
   6   4   0        703.44        723.24        22.68 o                         
   1   5   0       2548.78       2751.95        39.63 o                         
   2   5   0       1710.33       1904.15        26.55 o                         
   3   5   0         21.92         15.28         3.77 o                         
   4   5   0        693.01        692.10        22.67 o                         
   5   5   0         51.53         54.11         8.74 o                         
   6   5   0        257.40        249.46        19.66 o                         
   0   6   0       7905.92       8111.34        90.57 o                         
   1   6   0         52.06         63.79         4.51 o                         
   2   6   0         76.15         95.38         7.40 o                         
   3   6   0         46.74         34.81         4.84 o                         
   4   6   0        723.91        734.09        23.73 o                         
   5   6   0       1303.76       1175.25        56.11 o                         
   6   6   0         24.79         22.75         9.03 o                         
   1   7   0        961.14        991.98        15.24 o                         
   2   7   0        264.52        213.10        10.59 o                         
   3   7   0        575.10        554.65        17.00 o                         
   4   7   0        453.43        425.30        15.02 o                         
   5   7   0       1238.51       1189.77        43.27 o                         
   6   7   0         14.48         22.76         8.05 o                         
   0   8   0       2880.75       3024.84        38.82 o                         
   1   8   0        106.27         93.58         5.68 o                         
   2   8   0       2226.55       2198.77        36.80 o                         
   3   8   0        514.64        474.09        16.41 o                         
   4   8   0        121.20        118.95        10.01 o                         
   5   8   0        429.55        377.68        24.09 o                         
   6   8   0        174.76        156.40        12.67 o                         
   1   9   0       1735.47       1858.81        29.82 o                         
   2   9   0         27.10         32.48         4.90 o                         
   3   9   0        324.27        320.18        11.50 o                         
   4   9   0       1565.43       1404.30        33.73 o                         
   5   9   0         10.02         59.66        11.70 o                         
   0  10   0       1191.15       1204.41        35.19 o                         
   1  10   0       2492.00       2437.60        36.15 o                         
   2  10   0        585.16        538.00        16.47 o                         
   3  10   0        242.76        212.80        13.37 o                         
   4  10   0         18.39         12.97         7.40 o                         
   5  10   0         28.87         31.59         8.58 o                         
   1  11   0        284.14        266.88        12.99 o                         
   2  11   0          3.95         -4.55         3.77 o                         
   3  11   0       2929.56       2873.08        49.87 o                         
   4  11   0          0.20         -6.15         8.80 o                         
   5  11   0         35.26         21.61         6.81 o                         
   0  12   0        370.56        361.70        21.27 o                         
   1  12   0         75.13         60.45         4.63 o                         
   2  12   0        276.41        261.15        10.54 o                         
   3  12   0        330.30        362.17        17.56 o                         
   4  12   0        172.68        208.97        17.08 o                         
   5  12   0        333.98        347.58        11.52 o                         
   1  13   0          3.67          0.09         3.81 o                         
   2  13   0        140.40        133.96         7.96 o                         
   3  13   0        150.42        151.55         9.35 o                         
   4  13   0         56.70         63.04         6.57 o                         
   0  14   0       1126.75       1060.96        29.74 o                         
   1  14   0        264.30        254.06        10.35 o                         
   2  14   0        436.70        433.90        11.67 o                         
   3  14   0         97.28        101.23         7.31 o                         
   4  14   0        283.91        290.49        10.69 o                         
   1  15   0        117.52        116.78         6.96 o                         
   2  15   0         74.88         87.81         9.48 o                         
   3  15   0        701.82        785.83        18.71 o                         
   0  16   0        873.09        872.77        24.07 o                         
   1  16   0        257.19        243.90         8.91 o                         
   2  16   0         53.62         53.98         4.33 o                         
   1  17   0        106.07        101.76         7.67 o                         
  -6   1   1         89.30         75.92         8.73 o                         
  -5   1   1        255.29        262.61        15.67 o                         
  -4   1   1       1470.10       1581.79        29.72 o                         
  -3   1   1          3.85          5.24         2.69 o                         
  -2   1   1       4344.79       4492.33        33.17 o                         
  -1   1   1       4790.08       4937.00        46.90 o                         
   0   1   1        143.44        123.98         4.69 o                         
   1   1   1         32.17         21.65         3.18 o                         
   2   1   1       1951.50       1923.28        16.06 o                         
   3   1   1        259.39        253.41         8.10 o                         
   4   1   1         72.68         76.66         7.48 o                         
   5   1   1        194.47        184.84        10.16 o                         
   6   1   1       1069.23       1088.26        28.01 o                         
  -6   2   1        961.89       1007.45        38.28 o                         
  -5   2   1          5.51          5.99         7.28 o                         
  -4   2   1        144.39        147.86         7.14 o                         
  -3   2   1       3588.58       3685.72        33.03 o                         
  -2   2   1        175.79        258.49         6.39 o                         
  -1   2   1       2412.34       2474.53        34.99 o                         
   0   2   1          0.79          2.29         1.36 o                         
   1   2   1       4744.23       5141.65        56.79 o                         
   2   2   1       5519.90       6002.68        25.98 o                         
   3   2   1       3916.94       4065.08        28.85 o                         
   4   2   1        451.72        442.15        12.68 o                         
   5   2   1        764.06        718.32        19.69 o                         
   6   2   1        720.05        735.11        32.76 o                         
  -6   3   1        372.35        363.88        20.25 o                         
  -5   3   1        532.12        541.74        21.52 o                         
  -4   3   1         73.81         90.14         6.35 o                         
  -3   3   1       1730.74       1976.13        30.36 o                         
  -2   3   1         44.68         27.41         3.02 o                         
  -1   3   1         37.24         81.89         5.38 o                         
   0   3   1         14.20         16.78         3.24 o                         
   1   3   1          0.11          3.64         3.44 o                         
   2   3   1        188.51        162.68         5.68 o                         
   3   3   1         40.27         66.86         4.41 o                         
   4   3   1        164.89        154.36         8.06 o                         
   5   3   1        193.10        189.51        15.02 o                         
   6   3   1         34.72         19.49         7.83 o                         
  -6   4   1        258.05        254.35        11.36 o                         
  -5   4   1        111.57         98.39        10.15 o                         
  -4   4   1        388.69        357.96        11.95 o                         
  -3   4   1        458.84        393.61        12.07 o                         
  -2   4   1        174.63        244.89         7.52 o                         
  -1   4   1       4571.48       5266.99        26.30 o                         
   0   4   1        681.81        650.58        12.65 o                         
   1   4   1       3306.06       3865.26        28.99 o                         
   2   4   1       1493.60       1629.58        18.96 o                         
   3   4   1       1115.51       1135.08        17.66 o                         
   4   4   1        873.68        935.70        19.01 o                         
   5   4   1         85.50         65.43         9.39 o                         
   6   4   1        189.57        175.57        11.82 o                         
  -6   5   1        304.45        308.36        47.61 o                         
  -5   5   1        160.96        155.25        12.42 o                         
  -4   5   1        753.95        676.17        22.45 o                         
  -3   5   1         27.20         18.54         8.42 o                         
  -2   5   1       1637.68       1747.60        25.03 o                         
  -1   5   1       3192.66       3281.97        25.87 o                         
   0   5   1         85.70        135.04         4.54 o                         
   1   5   1       4166.68       4155.20        34.43 o                         
   2   5   1       1222.23       1453.09        18.86 o                         
   3   5   1          0.84          6.59         3.26 o                         
   4   5   1        226.99        198.91        11.27 o                         
   5   5   1       1409.28       1377.12        33.66 o                         
   6   5   1        650.47        643.38        28.89 o                         
  -6   6   1        107.69        104.04        13.04 o                         
  -5   6   1         83.65         79.73        10.43 o                         
  -4   6   1        657.22        628.19        22.28 o                         
  -3   6   1          5.45          8.43         5.55 o                         
  -2   6   1        692.17        695.51        17.14 o                         
  -1   6   1        645.73        793.81        12.46 o                         
   0   6   1          7.45          2.94         2.38 o                         
   1   6   1        233.34        199.27         8.62 o                         
   2   6   1        748.33        902.62        19.84 o                         
   3   6   1       1583.87       1525.08        26.40 o                         
   4   6   1        114.32         93.56         9.47 o                         
   5   6   1        181.26        179.41        13.06 o                         
   6   6   1        121.12        126.80        13.65 o                         
  -6   7   1        508.65        517.88        23.98 o                         
  -5   7   1        181.71        140.29        17.15 o                         
  -4   7   1        263.58        265.63        12.20 o                         
  -3   7   1         21.78         14.29         4.17 o                         
  -2   7   1       2676.52       2618.54        39.33 o                         
  -1   7   1       6511.39       7293.21        40.43 o                         
   0   7   1        434.15        561.23        11.06 o                         
   1   7   1         17.88         25.10         3.92 o                         
   2   7   1       2405.97       2363.52        33.75 o                         
   3   7   1       1260.43       1192.97        24.52 o                         
   4   7   1         91.02         93.02         7.79 o                         
   5   7   1        220.42        206.50        18.60 o                         
   6   7   1        629.89        611.30        24.79 o                         
  -6   8   1          4.89          2.15         6.14 o                         
  -5   8   1        409.92        411.52        26.24 o                         
  -4   8   1        586.54        541.24        21.42 o                         
  -3   8   1       4097.29       3989.03        46.36 o                         
  -2   8   1        364.82        322.04        11.75 o                         
  -1   8   1         62.31         63.52         4.78 o                         
   0   8   1         57.05         60.64         4.76 o                         
   1   8   1         72.04        105.79         6.73 o                         
   2   8   1       3849.37       3794.70        44.94 o                         
   3   8   1        540.27        471.33        16.44 o                         
   4   8   1        144.13        106.37        10.07 o                         
   5   8   1        457.41        460.60        25.93 o                         
   6   8   1        386.30        411.60        18.36 o                         
  -5   9   1        889.97        914.85        35.79 o                         
  -4   9   1         18.63         24.61         6.21 o                         
  -3   9   1        488.58        432.70        14.34 o                         
  -2   9   1       1601.75       1484.78        25.87 o                         
  -1   9   1        254.42        270.57         9.44 o                         
   0   9   1       5292.06       5363.29        43.52 o                         
   1   9   1       1045.20       1162.31        23.89 o                         
   2   9   1       3625.32       3490.62        39.68 o                         
   3   9   1         79.99         81.05         7.49 o                         
   4   9   1        465.55        455.35        19.10 o                         
   5   9   1       2019.15       2107.02        51.07 o                         
  -5  10   1       1262.34       1393.68        40.50 o                         
  -4  10   1         13.14         -2.79         8.00 o                         
  -3  10   1          2.66          5.78         3.17 o                         
  -2  10   1         53.69         57.00         5.96 o                         
  -1  10   1       7438.98       7528.07        69.00 o                         
   0  10   1        651.97        651.71        16.45 o                         
   1  10   1        562.22        512.51        17.02 o                         
   2  10   1        171.67        159.96         9.45 o                         
   3  10   1          0.78          4.09         2.97 o                         
   4  10   1        532.81        528.14        27.69 o                         
   5  10   1        273.62        267.26        17.58 o                         
  -5  11   1        557.59        577.67        23.64 o                         
  -4  11   1        203.94        262.39        20.20 o                         
  -3  11   1       1573.85       1453.31        35.82 o                         
  -2  11   1        183.59        178.70         8.16 o                         
  -1  11   1        687.71        658.19        26.08 o                         
   0  11   1        635.55        572.37        20.36 o                         
   1  11   1       4275.85       4132.10        49.59 o                         
   2  11   1         22.77         23.96         3.40 o                         
   3  11   1          6.72          9.63         3.62 o                         
   4  11   1       1636.22       1691.01        47.09 o                         
   5  11   1       1399.06       1638.39        37.03 o                         
  -5  12   1         45.93         56.35         9.95 o                         
  -4  12   1       1725.33       1876.15        47.62 o                         
  -3  12   1          0.73          3.30         5.19 o                         
  -2  12   1        390.74        373.98        18.98 o                         
  -1  12   1          7.86         12.03         3.17 o                         
   0  12   1        527.78        497.24        16.70 o                         
   1  12   1         83.98         81.66         4.51 o                         
   2  12   1        230.46        220.97         9.80 o                         
   3  12   1        946.21        931.15        21.77 o                         
   4  12   1          1.91          8.54         6.95 o                         
   5  12   1        207.98        234.39        14.38 o                         
  -4  13   1        599.79        640.47        23.83 o                         
  -3  13   1        291.54        293.72        12.55 o                         
  -2  13   1       1449.07       1373.90        21.26 o                         
  -1  13   1        576.55        538.46        18.21 o                         
   0  13   1        741.73        658.27        14.75 o                         
   1  13   1         55.74         49.46        10.52 o                         
   2  13   1        113.16         97.18         8.03 o                         
   3  13   1       1553.91       1541.74        23.33 o                         
   4  13   1         10.96          6.39         6.03 o                         
  -4  14   1        348.85        413.54        12.84 o                         
  -3  14   1        197.83        215.12         9.97 o                         
  -2  14   1          1.83          1.69         3.41 o                         
  -1  14   1         22.07         20.30         4.30 o                         
   0  14   1        194.10        193.78         9.23 o                         
   1  14   1        590.56        556.71        26.35 o                         
   2  14   1        116.85        115.94         8.34 o                         
   3  14   1         49.03         54.78         4.60 o                         
   4  14   1        106.73        100.96         9.99 o                         
  -3  15   1          5.03          5.73         3.38 o                         
  -2  15   1         39.49         45.05         4.65 o                         
  -1  15   1        214.87        197.34         7.93 o                         
   0  15   1        872.38        865.71        22.04 o                         
   1  15   1         65.49         68.45         6.95 o                         
   2  15   1        828.13        815.84        19.04 o                         
   3  15   1          2.06          1.36         2.94 o                         
  -2  16   1         67.33         71.03         5.54 o                         
  -1  16   1       1319.56       1382.00        17.60 o                         
   0  16   1        120.17        112.47         7.45 o                         
   1  16   1          2.53          2.93         4.73 o                         
   2  16   1          3.77         10.05         3.37 o                         
  -1  17   1         27.67         33.11         5.89 o                         
   0  17   1       1303.13       1453.98        24.29 o                         
   1  17   1        217.98        221.50        10.11 o                         
  -6   0   2        285.11        268.22        20.33 o                         
  -5   0   2        634.31        597.19        26.01 o                         
  -4   0   2        116.44         89.86        12.32 o                         
  -3   0   2        491.41        491.23        16.52 o                         
  -2   0   2        442.92        539.76        10.44 o                         
  -1   0   2        579.71        478.93        26.56 o                         
   0   0   2      11349.28      11045.70       263.83 o                         
   1   0   2       1271.55       1336.80        44.01 o                         
   2   0   2        565.48        452.03        16.41 o                         
   3   0   2       2509.83       2435.30        30.10 o                         
   4   0   2         61.35         70.28        10.84 o                         
   5   0   2       8238.20       7794.37       154.61 o                         
   6   0   2        500.99        520.53        27.63 o                         
  -6   1   2        614.85        590.32        20.81 o                         
  -5   1   2       1174.34       1077.48        34.43 o                         
  -4   1   2        868.31        943.74        21.58 o                         
  -3   1   2       3391.15       3773.27        31.91 o                         
  -2   1   2       1115.61       1099.19        14.25 o                         
  -1   1   2       6476.99       6947.57        52.39 o                         
   0   1   2        494.05        460.81        12.50 o                         
   1   1   2       5688.84       5941.75        40.50 o                         
   2   1   2         42.74         36.08         2.94 o                         
   3   1   2       1003.42       1135.26        13.38 o                         
   4   1   2       4324.99       4308.74        61.70 o                         
   5   1   2          6.06          5.40         4.33 o                         
   6   1   2        160.88        149.72        11.38 o                         
  -6   2   2        185.74        199.28        17.87 o                         
  -5   2   2        747.89        685.72        23.74 o                         
  -4   2   2         62.53         60.11         6.77 o                         
  -3   2   2       1421.52       1648.96        20.90 o                         
  -2   2   2       2989.67       3440.27        22.74 o                         
  -1   2   2         29.47         45.81         4.79 o                         
   0   2   2      10475.47      11421.58        72.66 o                         
   1   2   2         53.86         22.99         4.33 o                         
   2   2   2       1985.70       2223.03        15.48 o                         
   3   2   2       1606.55       1637.31        18.46 o                         
   4   2   2       1154.99       1161.98        24.10 o                         
   5   2   2          5.44          3.52         4.27 o                         
   6   2   2         16.57         23.44         8.97 o                         
  -6   3   2        229.94        215.75        12.95 o                         
  -5   3   2        240.75        218.63        14.06 o                         
  -4   3   2       2497.78       2273.28        32.31 o                         
  -3   3   2       3839.85       4571.35        40.48 o                         
  -2   3   2      10226.33      11098.78       104.57 o                         
  -1   3   2       1045.94       1016.96        13.18 o                         
   0   3   2        214.50        147.91         9.11 o                         
   1   3   2      12336.01      13476.46        42.93 o                         
   2   3   2        842.09        893.38        12.50 o                         
   3   3   2         84.20         58.15         4.22 o                         
   4   3   2        405.15        361.59        11.75 o                         
   5   3   2        464.53        456.33        20.60 o                         
   6   3   2          5.88         18.47         7.47 o                         
  -6   4   2        349.77        370.19        13.46 o                         
  -5   4   2        749.27        728.85        24.81 o                         
  -4   4   2          0.31         -0.83         7.11 o                         
  -3   4   2        748.28        740.08        17.62 o                         
  -2   4   2         26.27         19.72         3.82 o                         
  -1   4   2       1058.26       1085.35        11.70 o                         
   0   4   2       1068.81        949.90        19.01 o                         
   1   4   2       1028.96        939.68        12.54 o                         
   2   4   2       1066.60       1096.36        13.59 o                         
   3   4   2       4334.05       4466.98        38.95 o                         
   4   4   2        419.84        445.41        14.28 o                         
   5   4   2         74.21         80.49         9.45 o                         
   6   4   2         84.07         76.63        11.19 o                         
  -6   5   2        262.43        272.04        13.79 o                         
  -5   5   2        107.07         90.74        10.13 o                         
  -4   5   2        181.91        168.34        11.86 o                         
  -3   5   2        429.60        452.71        16.97 o                         
  -2   5   2       3197.54       3650.46        35.65 o                         
  -1   5   2       1482.51       1652.99        16.68 o                         
   0   5   2       1619.91       1590.66        16.79 o                         
   1   5   2        321.07        351.39         8.68 o                         
   2   5   2         25.97         20.01         3.70 o                         
   3   5   2        764.30        773.15        16.52 o                         
   4   5   2       1619.07       1506.54        26.36 o                         
   5   5   2        538.86        526.04        20.88 o                         
   6   5   2         50.50         33.86         9.06 o                         
  -6   6   2        461.78        513.47        18.61 o                         
  -5   6   2         80.67         84.40        11.23 o                         
  -4   6   2        724.57        709.61        23.60 o                         
  -3   6   2        200.60        170.72        11.29 o                         
  -2   6   2        506.74        585.05        15.61 o                         
  -1   6   2       2117.22       2273.76        21.33 o                         
   0   6   2       5512.69       6035.34        44.64 o                         
   1   6   2         56.85         58.20         5.54 o                         
   2   6   2         24.26         13.01         4.37 o                         
   3   6   2        830.19        750.85        18.58 o                         
   4   6   2        284.04        287.63        14.79 o                         
   5   6   2        695.32        633.17        31.64 o                         
   6   6   2         37.62         38.24         8.27 o                         
  -6   7   2          6.59         -9.32         7.34 o                         
  -5   7   2        676.83        706.67        28.26 o                         
  -4   7   2         84.02         84.22         6.35 o                         
  -3   7   2       1059.85        976.79        26.45 o                         
  -2   7   2       1240.15       1208.22        23.76 o                         
  -1   7   2       1105.14       1024.84        15.39 o                         
   0   7   2        453.64        563.35        10.29 o                         
   1   7   2         70.33         81.42         5.67 o                         
   2   7   2         18.16         27.41         5.16 o                         
   3   7   2        282.60        281.82        12.35 o                         
   4   7   2       1466.09       1376.14        26.09 o                         
   5   7   2         10.55         14.97         8.06 o                         
   6   7   2         93.13         99.48        10.89 o                         
  -6   8   2         22.69          7.74         5.95 o                         
  -5   8   2        150.89        152.88        12.00 o                         
  -4   8   2        293.23        282.98        13.05 o                         
  -3   8   2        122.36        117.38        15.15 o                         
  -2   8   2       1104.31       1048.47        20.66 o                         
  -1   8   2        102.39        115.53         6.31 o                         
   0   8   2        426.26        516.00        12.88 o                         
   1   8   2        273.75        200.26         8.86 o                         
   2   8   2       1266.90       1242.41        26.11 o                         
   3   8   2         20.00         21.78         4.91 o                         
   4   8   2         28.40         24.51         7.76 o                         
   5   8   2          5.69         16.26         8.04 o                         
   6   8   2          4.91         -0.13         5.34 o                         
  -5   9   2          1.31          4.15         8.30 o                         
  -4   9   2        160.09        134.21         9.46 o                         
  -3   9   2        542.66        525.65        17.70 o                         
  -2   9   2        504.70        541.76        17.36 o                         
  -1   9   2        477.57        467.16        12.11 o                         
   0   9   2          0.70          9.71         4.31 o                         
   1   9   2       1014.66       1051.52        22.88 o                         
   2   9   2        757.61        718.75        18.33 o                         
   3   9   2        297.58        266.21        11.66 o                         
   4   9   2        408.52        399.66        17.66 o                         
   5   9   2         27.88         13.95         7.41 o                         
  -5  10   2         18.32         25.43         8.87 o                         
  -4  10   2          8.93         27.30        10.63 o                         
  -3  10   2         33.97         45.85         6.90 o                         
  -2  10   2         67.00         52.47         5.92 o                         
  -1  10   2        555.27        515.61        14.64 o                         
   0  10   2        363.85        334.26        11.93 o                         
   1  10   2       1769.73       1811.23        31.43 o                         
   2  10   2         13.98          1.34         5.36 o                         
   3  10   2          8.22          2.44         2.74 o                         
   4  10   2          1.84          6.42         7.72 o                         
   5  10   2         11.81         22.89         7.36 o                         
  -5  11   2         54.69         68.66        10.14 o                         
  -4  11   2        469.36        469.10        27.02 o                         
  -3  11   2        811.05        773.75        26.37 o                         
  -2  11   2       1353.99       1172.83        18.39 o                         
  -1  11   2        190.89        157.53        12.18 o                         
   0  11   2       2749.93       2700.08        39.43 o                         
   1  11   2        137.80        136.03         9.56 o                         
   2  11   2        665.53        630.68        13.37 o                         
   3  11   2          1.39         -3.90         4.47 o                         
   4  11   2         14.26         16.82         7.08 o                         
   5  11   2        341.08        346.99        16.88 o                         
  -5  12   2         17.63         23.54         8.40 o                         
  -4  12   2        562.60        619.23        20.81 o                         
  -3  12   2         31.87         36.96         7.65 o                         
  -2  12   2       1201.55       1126.40        19.56 o                         
  -1  12   2          3.83          4.63         3.31 o                         
   0  12   2         53.11         65.31         5.33 o                         
   1  12   2       3836.38       3705.39        33.48 o                         
   2  12   2        474.76        463.42        13.63 o                         
   3  12   2         28.48         30.22        11.21 o                         
   4  12   2         59.86         55.47         8.58 o                         
   5  12   2         41.28         62.18         8.09 o                         
  -4  13   2        128.27        139.69         9.53 o                         
  -3  13   2        223.94        185.78        10.60 o                         
  -2  13   2        275.79        264.02        10.99 o                         
  -1  13   2         17.38         12.23         3.73 o                         
   0  13   2        185.63        179.10         8.92 o                         
   1  13   2        481.87        441.86        19.94 o                         
   2  13   2         63.58         67.26         6.72 o                         
   3  13   2        194.07        200.44         8.72 o                         
   4  13   2          7.52         10.12         3.78 o                         
  -4  14   2        125.69        145.55         8.11 o                         
  -3  14   2         19.59         19.62         4.54 o                         
  -2  14   2        364.78        346.30        11.91 o                         
  -1  14   2        282.87        282.05         9.90 o                         
   0  14   2        461.34        419.62        13.26 o                         
   1  14   2       2621.59       2500.02        35.14 o                         
   2  14   2        776.47        772.96        19.77 o                         
   3  14   2         38.21         60.80         5.87 o                         
   4  14   2         59.72         51.82         7.35 o                         
  -3  15   2        154.54        174.89         7.96 o                         
  -2  15   2        486.46        487.25        15.07 o                         
  -1  15   2         55.76         57.44         4.95 o                         
   0  15   2        943.32        931.93        16.59 o                         
   1  15   2        240.19        226.26        10.35 o                         
   2  15   2         93.82         91.74         8.66 o                         
   3  15   2        107.41        115.86         8.79 o                         
  -2  16   2         35.25         45.03         4.97 o                         
  -1  16   2         13.61         10.32         4.19 o                         
   0  16   2        480.26        485.78        11.98 o                         
   1  16   2         66.82         62.58         5.87 o                         
   2  16   2        261.87        256.49        11.63 o                         
  -1  17   2        113.53        112.70         5.74 o                         
   0  17   2         22.50         28.31         3.28 o                         
   1  17   2        765.24        842.41        18.89 o                         
  -6   1   3          9.50          0.69         4.95 o                         
  -5   1   3        971.63        920.21        38.75 o                         
  -4   1   3       1183.42       1111.05        32.85 o                         
  -3   1   3        315.98        373.77         9.87 o                         
  -2   1   3       1205.22       1254.19        13.00 o                         
  -1   1   3      10166.14      11680.16        68.02 o                         
   0   1   3       1499.24       1731.05        25.18 o                         
   1   1   3      28048.29      28923.68       254.16 o                         
   2   1   3         65.32        106.57         4.22 o                         
   3   1   3          3.57          8.83         2.68 o                         
   4   1   3        191.05        206.97        10.70 o                         
   5   1   3        774.02        722.79        19.49 o                         
   6   1   3         51.13         57.75         7.06 o                         
  -6   2   3         82.08         93.72        12.87 o                         
  -5   2   3       1293.18       1297.76        31.85 o                         
  -4   2   3        233.47        169.02        11.69 o                         
  -3   2   3       3819.46       3862.00        34.99 o                         
  -2   2   3         28.07         24.13         2.88 o                         
  -1   2   3       4402.30       5323.33        40.85 o                         
   0   2   3       7791.07       8611.20        60.90 o                         
   1   2   3        875.35        943.24        23.59 o                         
   2   2   3        510.78        513.17         8.39 o                         
   3   2   3        110.20        106.49         5.39 o                         
   4   2   3       1117.11       1089.81        23.59 o                         
   5   2   3        213.12        228.86        14.12 o                         
   6   2   3        940.50        967.55        36.53 o                         
  -6   3   3         40.46         50.86         8.18 o                         
  -5   3   3         35.49         44.02         7.62 o                         
  -4   3   3         50.00         38.32         7.25 o                         
  -3   3   3        170.23        205.22         9.47 o                         
  -2   3   3        107.76        152.15         6.76 o                         
  -1   3   3       3092.92       3253.19        23.28 o                         
   0   3   3       1288.34       1495.75        40.90 o                         
   1   3   3       7398.08       8207.95        32.25 o                         
   2   3   3       2546.98       2820.42        19.10 o                         
   3   3   3        703.09        733.28        12.95 o                         
   4   3   3         90.94         77.43         5.99 o                         
   5   3   3          8.16          4.75         5.51 o                         
   6   3   3         18.57         -0.69         7.53 o                         
  -6   4   3          0.95          2.01         4.26 o                         
  -5   4   3        373.16        332.28        17.06 o                         
  -4   4   3        783.07        710.33        22.99 o                         
  -3   4   3        640.72        583.84        18.37 o                         
  -2   4   3         13.10         14.98         3.20 o                         
  -1   4   3       1821.43       1932.25        19.85 o                         
   0   4   3       7402.87       7776.74        43.42 o                         
   1   4   3        306.51        357.20         8.90 o                         
   2   4   3         66.50        107.16         4.86 o                         
   3   4   3        125.67        193.88         7.71 o                         
   4   4   3        527.78        565.87        17.83 o                         
   5   4   3        526.87        465.36        22.07 o                         
   6   4   3          1.59        -11.50         8.71 o                         
  -6   5   3        260.37        240.75        18.73 o                         
  -5   5   3        484.51        469.07        20.09 o                         
  -4   5   3         32.75         19.78         6.03 o                         
  -3   5   3         26.87         31.88         6.36 o                         
  -2   5   3        941.54        960.67        18.22 o                         
  -1   5   3        744.90        853.39        11.05 o                         
   0   5   3       1857.73       1996.98        19.77 o                         
   1   5   3       6684.11       6654.94        42.05 o                         
   2   5   3        127.21        208.99         7.15 o                         
   3   5   3         11.67         14.30         3.18 o                         
   4   5   3         84.42         73.05         6.42 o                         
   5   5   3        666.65        638.72        22.97 o                         
  -6   6   3         20.76         14.18         6.58 o                         
  -5   6   3         72.93         62.66         8.72 o                         
  -4   6   3       4179.37       4059.60        74.16 o                         
  -3   6   3        340.70        339.43        15.51 o                         
  -2   6   3       2366.01       2308.71        30.21 o                         
  -1   6   3        669.86        733.63        11.95 o                         
   0   6   3       1718.88       1755.37        18.07 o                         
   1   6   3        110.84        121.45         6.42 o                         
   2   6   3       2281.49       2395.38        24.54 o                         
   3   6   3       3261.30       3260.23        45.48 o                         
   4   6   3         42.81         44.48         7.75 o                         
   5   6   3         14.91         25.19         8.06 o                         
  -6   7   3        258.02        256.68        11.78 o                         
  -5   7   3        181.18        154.99        12.52 o                         
  -4   7   3       2203.11       2137.55        52.18 o                         
  -3   7   3        397.86        383.52        16.92 o                         
  -2   7   3        368.35        358.88        12.96 o                         
  -1   7   3       3664.37       4064.37        30.44 o                         
   0   7   3        313.65        337.35         8.99 o                         
   1   7   3         33.76         32.91         4.64 o                         
   2   7   3        134.78        130.68         8.94 o                         
   3   7   3        694.50        729.11        19.03 o                         
   4   7   3        962.37        848.07        21.88 o                         
   5   7   3        248.67        222.20        18.70 o                         
  -6   8   3        187.78        191.15        13.84 o                         
  -5   8   3         71.58         86.28         9.58 o                         
  -4   8   3        761.26        706.99        25.01 o                         
  -3   8   3       2891.84       2821.22        39.25 o                         
  -2   8   3        344.19        344.60        13.51 o                         
  -1   8   3       1714.54       1657.25        21.21 o                         
   0   8   3         11.41         17.98         3.27 o                         
   1   8   3       2259.91       2287.78        35.32 o                         
   2   8   3       6773.88       7043.71        74.28 o                         
   3   8   3        880.05        872.59        21.64 o                         
   4   8   3        259.66        257.78        11.63 o                         
   5   8   3        193.10        224.37        17.79 o                         
  -5   9   3        566.07        579.58        20.54 o                         
  -4   9   3        137.48        125.20        10.02 o                         
  -3   9   3        653.60        627.28        19.25 o                         
  -2   9   3         46.10         39.73         6.02 o                         
  -1   9   3          9.73          8.08         4.20 o                         
   0   9   3        281.16        254.54        10.02 o                         
   1   9   3        556.72        528.48        17.07 o                         
   2   9   3       2605.14       2533.00        34.06 o                         
   3   9   3       1040.96       1005.71        23.87 o                         
   4   9   3        128.66        130.00         8.43 o                         
   5   9   3         38.84         25.60         6.80 o                         
  -5  10   3        983.96       1036.87        35.56 o                         
  -4  10   3       1348.89       1323.46        33.08 o                         
  -3  10   3        464.97        442.10        11.50 o                         
  -2  10   3        500.61        493.84        17.43 o                         
  -1  10   3        969.53        824.34        21.46 o                         
   0  10   3       3617.69       3605.28        43.69 o                         
   1  10   3        214.11        211.37        11.31 o                         
   2  10   3          0.50         -1.19         4.66 o                         
   3  10   3          7.31         12.13         3.47 o                         
   4  10   3       4767.42       4890.95        57.37 o                         
   5  10   3        401.81        504.86        22.76 o                         
  -5  11   3         53.57         67.81         6.98 o                         
  -4  11   3        293.25        303.41        15.69 o                         
  -3  11   3         15.29         13.29         4.84 o                         
  -2  11   3         82.53         77.13         4.43 o                         
  -1  11   3         89.12         94.12         9.35 o                         
   0  11   3         46.77         52.85         6.99 o                         
   1  11   3         39.09         40.34         6.56 o                         
   2  11   3        366.16        348.09        15.82 o                         
   3  11   3        106.66         98.26         9.94 o                         
   4  11   3         45.87         35.06         8.05 o                         
  -5  12   3        205.05        202.11         8.93 o                         
  -4  12   3        664.52        738.44        22.51 o                         
  -3  12   3        297.82        305.34        13.86 o                         
  -2  12   3       4151.89       4049.36        37.06 o                         
  -1  12   3        126.90        117.09         5.85 o                         
   0  12   3       1057.85       1002.42        18.21 o                         
   1  12   3        546.44        534.55        12.88 o                         
   2  12   3        753.44        715.09        24.67 o                         
   3  12   3        879.41        852.10        36.02 o                         
   4  12   3         26.94         33.11         8.34 o                         
  -4  13   3       1223.23       1307.09        26.53 o                         
  -3  13   3        271.52        267.92        10.54 o                         
  -2  13   3        115.57        108.97         6.84 o                         
  -1  13   3        683.06        642.77        14.85 o                         
   0  13   3       2579.95       2490.63        31.70 o                         
   1  13   3        337.93        297.25        37.25 o                         
   2  13   3         10.34         20.44         6.54 o                         
   3  13   3       1597.84       1729.07       104.99 o                         
   4  13   3         80.85        101.49        11.29 o                         
  -4  14   3        132.74        142.05         8.07 o                         
  -3  14   3        632.86        667.26        17.03 o                         
  -2  14   3        511.84        472.21        13.70 o                         
  -1  14   3        389.77        376.81        11.24 o                         
   0  14   3        193.94        193.60         8.34 o                         
   1  14   3        598.96        590.53        17.43 o                         
   2  14   3        243.31        232.52        24.47 o                         
   3  14   3        286.70        301.07        13.73 o                         
  -3  15   3         18.38          7.15         8.86 o                         
  -2  15   3          1.14         -6.77         4.51 o                         
  -1  15   3        494.69        473.26        13.39 o                         
   0  15   3        201.83        184.24         7.74 o                         
   1  15   3          3.72          3.96         4.31 o                         
   2  15   3        230.11        230.85        12.81 o                         
   3  15   3        290.24        302.92        16.64 o                         
  -2  16   3        841.97        914.40        17.19 o                         
  -1  16   3       1211.06       1334.29        21.05 o                         
   0  16   3        454.67        469.69        11.61 o                         
   1  16   3        173.73        199.53         9.09 o                         
   2  16   3         53.71         47.83         5.80 o                         
  -1  17   3        401.80        507.62        14.25 o                         
   0  17   3        481.69        504.97         9.89 o                         
   1  17   3         71.96         60.35         8.85 o                         
  -6   0   4       1944.44       2003.35        50.88 o                         
  -5   0   4        279.58        252.27        20.75 o                         
  -4   0   4       1684.74       1558.97        75.79 o                         
  -3   0   4       2244.33       2469.53        50.51 o                         
  -2   0   4       2781.81       3055.36        29.97 o                         
  -1   0   4        319.70        259.42        15.50 o                         
   0   0   4       1539.83       1324.86        18.84 o                         
   1   0   4          2.89          3.44         4.63 o                         
   2   0   4        681.85        716.82        15.16 o                         
   3   0   4       2260.38       2121.35        37.98 o                         
   4   0   4          5.31          7.15         9.48 o                         
   6   0   4         51.33         43.84         9.44 o                         
  -6   1   4        690.65        713.72        21.66 o                         
  -5   1   4       1719.52       1773.52        66.12 o                         
  -4   1   4        267.36        242.46        16.04 o                         
  -3   1   4       3519.46       3964.94        39.00 o                         
  -2   1   4         49.68         69.90         3.61 o                         
  -1   1   4       1735.92       1604.70        17.68 o                         
   0   1   4       3457.94       3736.67        40.53 o                         
   1   1   4      34295.00      37206.34       142.73 o                         
   2   1   4       2347.54       2604.87        34.23 o                         
   3   1   4         18.36         16.19         2.53 o                         
   4   1   4       1886.22       1783.89        30.23 o                         
   5   1   4        433.15        397.01        25.94 o                         
   6   1   4        940.17        951.22        24.96 o                         
  -6   2   4        459.85        436.39        17.00 o                         
  -5   2   4        510.59        456.23        19.09 o                         
  -4   2   4        318.35        264.29        16.28 o                         
  -3   2   4       1446.91       1378.54        20.50 o                         
  -2   2   4         19.57         15.74         2.95 o                         
  -1   2   4         24.65         31.94         2.68 o                         
   0   2   4       7207.83       8034.09        72.54 o                         
   1   2   4        903.07       1063.54        11.89 o                         
   2   2   4        378.24        344.07         7.08 o                         
   3   2   4       1508.61       1710.94        26.82 o                         
   4   2   4        118.05         81.93         7.21 o                         
   5   2   4         43.70         46.05         5.70 o                         
   6   2   4         94.90         83.38         8.39 o                         
  -6   3   4        111.36        123.75        10.10 o                         
  -5   3   4        196.89        163.85        12.11 o                         
  -4   3   4        233.75        237.17        13.92 o                         
  -3   3   4         48.12         49.16         4.90 o                         
  -2   3   4      10165.91      10327.61        73.03 o                         
  -1   3   4        507.77        558.78         8.05 o                         
   0   3   4       2583.94       2491.66        37.15 o                         
   1   3   4       3035.62       3586.71        22.34 o                         
   2   3   4       4203.90       4641.34        25.01 o                         
   3   3   4       2482.45       2592.69        37.96 o                         
   4   3   4          1.55          1.95         3.25 o                         
   5   3   4        187.62        191.98        13.65 o                         
   6   3   4         29.46         17.12         7.81 o                         
  -6   4   4         97.91        115.47        10.77 o                         
  -5   4   4       2178.40       2052.56        40.42 o                         
  -4   4   4          0.69          9.49         6.19 o                         
  -3   4   4       1233.92       1113.59        25.41 o                         
  -2   4   4         50.78         60.31         9.14 o                         
  -1   4   4        235.40        290.21        10.70 o                         
   0   4   4       1136.37       1048.69        14.40 o                         
   1   4   4        823.76        989.09        12.75 o                         
   2   4   4        341.22        285.41         7.55 o                         
   3   4   4       1607.73       1598.70        21.24 o                         
   4   4   4         68.60         86.05         6.23 o                         
   5   4   4         60.68         56.11         7.33 o                         
  -6   5   4          0.21         -4.22         8.79 o                         
  -5   5   4          2.48         -6.03         5.54 o                         
  -4   5   4        626.29        551.96        20.96 o                         
  -3   5   4        421.28        451.29        24.71 o                         
  -2   5   4        763.94        836.83        28.67 o                         
  -1   5   4        314.87        288.41         8.03 o                         
   0   5   4       2957.62       3136.76        24.12 o                         
   1   5   4       2248.43       2472.22        21.19 o                         
   2   5   4        818.48        921.83        20.30 o                         
   3   5   4          1.34          8.95         3.37 o                         
   4   5   4        426.34        375.33        14.25 o                         
   5   5   4        797.70        779.60        19.74 o                         
  -6   6   4        681.87        769.80        35.92 o                         
  -5   6   4         50.71         60.61         8.91 o                         
  -4   6   4         60.43         52.64         4.74 o                         
  -3   6   4       1254.52       1216.08        28.53 o                         
  -2   6   4        573.51        533.90        17.41 o                         
  -1   6   4       3178.23       3401.40        29.15 o                         
   0   6   4       1863.50       2295.26        21.03 o                         
   1   6   4          5.53          6.14         3.25 o                         
   2   6   4        180.71        140.32         6.50 o                         
   3   6   4       1772.25       1722.01        25.56 o                         
   4   6   4        138.64        125.32        11.06 o                         
   5   6   4          5.35          4.76         4.80 o                         
  -6   7   4         76.27         58.36         6.40 o                         
  -5   7   4        357.74        389.77        28.65 o                         
  -4   7   4        135.71        140.77        10.37 o                         
  -3   7   4        321.18        262.66        14.20 o                         
  -2   7   4       1612.91       1506.09        25.88 o                         
  -1   7   4       1836.10       1768.58        22.95 o                         
   0   7   4        659.84        710.94        13.02 o                         
   1   7   4        762.16        671.46        14.79 o                         
   2   7   4          2.98          3.88         3.37 o                         
   3   7   4         85.64         84.25         7.21 o                         
   4   7   4       1168.70       1117.10        24.48 o                         
   5   7   4        114.12         93.14         8.74 o                         
  -6   8   4         12.27          3.40         5.72 o                         
  -5   8   4        567.50        581.52        24.83 o                         
  -4   8   4       1085.81       1074.19        24.78 o                         
  -3   8   4        121.49        139.85         9.23 o                         
  -2   8   4         19.26         20.79         4.82 o                         
  -1   8   4         63.76         59.17         7.67 o                         
   0   8   4        221.58        246.01         9.49 o                         
   1   8   4       1226.62       1157.66        22.87 o                         
   2   8   4          3.61          7.28         4.70 o                         
   3   8   4        339.19        349.99        13.94 o                         
   4   8   4         25.11         22.03         6.98 o                         
   5   8   4        326.45        275.25        19.12 o                         
  -5   9   4         78.01         68.02         8.47 o                         
  -4   9   4        357.53        365.85        14.79 o                         
  -3   9   4        578.41        550.60        14.60 o                         
  -2   9   4       3321.91       3223.54        63.82 o                         
  -1   9   4        671.61        630.34        20.59 o                         
   0   9   4         96.03         88.39         7.45 o                         
   1   9   4         10.55         12.54         4.35 o                         
   2   9   4       2510.94       2391.87        33.11 o                         
   3   9   4          4.38          5.55         4.60 o                         
   4   9   4        110.04        122.89        14.84 o                         
   5   9   4          0.67         -4.20         5.43 o                         
  -5  10   4         29.10         18.67         5.47 o                         
  -4  10   4          3.72          9.74         5.92 o                         
  -3  10   4       1784.10       1595.46        23.96 o                         
  -2  10   4          6.92          5.18         4.70 o                         
  -1  10   4        917.07        910.32        26.06 o                         
   0  10   4         13.80         11.83         4.53 o                         
   1  10   4        461.64        451.74        13.65 o                         
   2  10   4        647.19        639.97        19.99 o                         
   3  10   4       1135.34       1028.59        22.26 o                         
   4  10   4        271.56        283.85        21.28 o                         
  -5  11   4         40.11         64.57         6.68 o                         
  -4  11   4        525.28        511.61        20.05 o                         
  -3  11   4        843.00        770.44        18.24 o                         
  -2  11   4         25.29         11.60         2.94 o                         
  -1  11   4        245.61        225.46        24.83 o                         
   0  11   4       2869.96       2706.22        61.86 o                         
   1  11   4        149.88        144.95         9.91 o                         
   2  11   4          3.46          7.64         3.64 o                         
   3  11   4        454.14        437.18        30.03 o                         
   4  11   4         64.29         64.84        10.19 o                         
  -4  12   4        161.95        179.51         9.50 o                         
  -3  12   4         24.22         29.20         5.85 o                         
  -2  12   4          4.12          8.50         3.67 o                         
  -1  12   4        320.22        272.11         9.31 o                         
   0  12   4          0.39         -0.68         3.50 o                         
   1  12   4        754.15        695.75        14.51 o                         
   2  12   4        812.72        733.89        25.02 o                         
   3  12   4        438.92        428.43        26.48 o                         
   4  12   4         55.15         59.70         9.70 o                         
  -4  13   4          0.55         -7.30         4.87 o                         
  -3  13   4         18.85         33.21         4.89 o                         
  -2  13   4        273.49        288.56        10.17 o                         
  -1  13   4        179.26        164.79         8.85 o                         
   0  13   4        264.96        239.33         9.29 o                         
   1  13   4        297.34        273.04        15.74 o                         
   2  13   4        508.68        474.16        19.96 o                         
   3  13   4        182.08        164.57        16.36 o                         
   4  13   4          6.74          5.46         4.69 o                         
  -4  14   4        103.68        128.42         7.78 o                         
  -3  14   4         25.37         25.01         4.68 o                         
  -2  14   4        253.93        234.54         9.96 o                         
  -1  14   4         77.51         84.97         6.55 o                         
   0  14   4        576.58        560.73        13.54 o                         
   1  14   4        404.11        394.63        20.59 o                         
   2  14   4         83.60         80.80        12.85 o                         
   3  14   4         25.90         25.44         7.52 o                         
  -3  15   4         72.33         79.09         6.89 o                         
  -2  15   4         23.25         20.51         3.76 o                         
  -1  15   4         11.17          8.16         3.71 o                         
   0  15   4       1213.93       1264.83        18.75 o                         
   1  15   4       1548.38       1618.47        26.27 o                         
   2  15   4          6.32          4.66         4.87 o                         
   3  15   4         71.88         69.92         9.02 o                         
  -2  16   4        181.32        172.95         7.83 o                         
  -1  16   4         50.26         45.26         4.30 o                         
   0  16   4         76.49         84.62         5.26 o                         
   1  16   4         26.73         27.32         5.21 o                         
   2  16   4         25.18         27.95         4.62 o                         
  -1  17   4        564.35        669.52        21.19 o                         
   0  17   4         67.86         81.73         5.10 o                         
   1  17   4        521.02        599.42        15.37 o                         
  -6   1   5          0.21          1.91         4.51 o                         
  -5   1   5        340.23        336.37        16.28 o                         
  -4   1   5       1421.68       1344.63        46.06 o                         
  -3   1   5       1014.11       1020.13        24.81 o                         
  -2   1   5        191.34        239.49         7.52 o                         
  -1   1   5        977.10       1060.66        14.61 o                         
   0   1   5        558.83        558.87        14.92 o                         
   1   1   5      15641.94      16477.77        78.62 o                         
   2   1   5       1187.56       1271.20        17.20 o                         
   3   1   5        509.58        455.93        12.28 o                         
   4   1   5       4664.98       4573.46        48.80 o                         
   5   1   5         60.90         76.74         6.73 o                         
   6   1   5        416.56        402.22        15.65 o                         
  -6   2   5          3.65          2.02         5.42 o                         
  -5   2   5        328.53        303.66        15.61 o                         
  -4   2   5       1644.56       1608.92        50.33 o                         
  -3   2   5        268.04        182.56         9.64 o                         
  -2   2   5         72.03         95.43         4.99 o                         
  -1   2   5      15137.83      16099.47        62.98 o                         
   0   2   5      10376.78      10723.09        53.07 o                         
   1   2   5         26.77         32.09         2.50 o                         
   2   2   5        722.37        908.98        12.14 o                         
   3   2   5       1049.31        998.69        16.01 o                         
   4   2   5         30.83         34.46         4.95 o                         
   5   2   5       1386.09       1370.29        22.37 o                         
   6   2   5        735.19        809.72        21.83 o                         
  -6   3   5        909.47        877.68        22.91 o                         
  -5   3   5         53.92         48.19        10.34 o                         
  -4   3   5          1.62          1.53         5.51 o                         
  -3   3   5          4.54         14.87         4.11 o                         
  -2   3   5        666.46        730.20        16.74 o                         
  -1   3   5          4.69          9.75         2.65 o                         
   0   3   5       2803.16       3166.84        21.42 o                         
   1   3   5       3328.82       3530.00        21.71 o                         
   2   3   5        901.99        983.82        11.57 o                         
   3   3   5        493.96        477.54        14.48 o                         
   4   3   5          0.05          3.09         3.83 o                         
   5   3   5        669.05        666.76        15.67 o                         
   6   3   5         11.92          5.83         5.86 o                         
  -6   4   5         17.97         -1.27         5.51 o                         
  -5   4   5         71.71         55.02         8.33 o                         
  -4   4   5       2197.48       2105.84        39.69 o                         
  -3   4   5       1831.15       1899.98        28.89 o                         
  -2   4   5        121.22        169.19        10.19 o                         
  -1   4   5       1153.31       1227.79        17.09 o                         
   0   4   5       6842.17       7476.87        42.20 o                         
   1   4   5          9.89          8.62         2.48 o                         
   2   4   5        977.69       1073.97        13.55 o                         
   3   4   5        270.80        263.89         7.98 o                         
   4   4   5          2.60          5.13         3.49 o                         
   5   4   5       1517.99       1505.66        26.80 o                         
  -6   5   5         69.87         49.46         7.06 o                         
  -5   5   5       1834.49       1755.88        79.83 o                         
  -4   5   5        680.66        614.30        27.30 o                         
  -3   5   5        109.86         98.19         8.87 o                         
  -2   5   5        257.34        254.00        16.69 o                         
  -1   5   5       1777.72       2001.12        23.75 o                         
   0   5   5       6117.40       6869.97        61.82 o                         
   1   5   5       1161.97       1170.51        15.18 o                         
   2   5   5         28.07         12.46         3.15 o                         
   3   5   5         27.05         29.94         4.21 o                         
   4   5   5       2434.59       2330.32        42.18 o                         
   5   5   5         15.43          8.78         6.69 o                         
  -6   6   5         26.25         37.70         6.04 o                         
  -5   6   5          1.68          3.29         5.82 o                         
  -4   6   5        794.47        771.55        15.97 o                         
  -3   6   5        106.32        118.08         9.99 o                         
  -2   6   5       1859.17       1854.89        33.34 o                         
  -1   6   5       3140.26       3664.96        34.76 o                         
   0   6   5       1937.65       1919.27        37.00 o                         
   1   6   5        466.21        608.45        11.69 o                         
   2   6   5       2430.81       2547.17        26.51 o                         
   3   6   5        453.36        419.38        13.23 o                         
   4   6   5         14.14         14.83         4.79 o                         
   5   6   5        189.39        168.18        16.66 o                         
  -6   7   5        102.63         88.57        14.99 o                         
  -5   7   5         32.08         27.30         7.08 o                         
  -4   7   5       1708.19       1579.24        26.83 o                         
  -3   7   5       1851.85       1772.25        46.76 o                         
  -2   7   5        608.42        577.03        19.96 o                         
  -1   7   5       2050.79       2116.28        28.55 o                         
   0   7   5        951.57       1078.26        18.00 o                         
   1   7   5       2324.18       2397.48        26.82 o                         
   2   7   5        187.00        115.43         6.44 o                         
   3   7   5        153.09        136.48         8.01 o                         
   4   7   5         64.47         56.03         9.27 o                         
   5   7   5        293.90        289.55        14.51 o                         
  -6   8   5        287.95        271.74        14.65 o                         
  -5   8   5          6.57         11.42         6.32 o                         
  -4   8   5        125.36        125.83         9.28 o                         
  -3   8   5       1368.41       1216.54        30.23 o                         
  -2   8   5          2.24          1.57         3.52 o                         
  -1   8   5       1145.08       1001.75        24.65 o                         
   0   8   5         49.68         41.51         4.52 o                         
   1   8   5       1246.47       1264.13        20.38 o                         
   2   8   5       1035.11       1069.34        24.61 o                         
   3   8   5       1408.10       1368.29        26.64 o                         
   4   8   5        536.44        477.05        27.98 o                         
   5   8   5        258.80        253.25        25.82 o                         
  -5   9   5         13.17         12.26         5.93 o                         
  -4   9   5        962.30        938.98        28.83 o                         
  -3   9   5        776.46        717.98        15.43 o                         
  -2   9   5        814.03        739.81        20.53 o                         
  -1   9   5       1437.50       1440.00        31.17 o                         
   0   9   5        304.41        302.83        16.45 o                         
   1   9   5       2085.49       2023.01        30.73 o                         
   2   9   5       2939.55       2837.67        51.04 o                         
   3   9   5       2914.03       2764.37        33.11 o                         
   4   9   5          5.61          6.51         7.05 o                         
   5   9   5        373.94        356.10        14.16 o                         
  -5  10   5        140.65        147.80        12.25 o                         
  -4  10   5        669.66        666.17        27.07 o                         
  -3  10   5         91.86         78.12         7.79 o                         
  -2  10   5         25.46         26.72         8.02 o                         
  -1  10   5       2108.70       2038.77        50.01 o                         
   0  10   5       1796.77       1866.01        52.21 o                         
   1  10   5       2435.94       2349.64        32.62 o                         
   2  10   5        400.14        413.35        16.29 o                         
   3  10   5         58.26         45.80         7.74 o                         
   4  10   5         48.86         71.51        12.08 o                         
   5  10   5        802.02        732.85        25.55 o                         
  -5  11   5        837.71        936.53        18.56 o                         
  -4  11   5         41.97         37.90         6.66 o                         
  -3  11   5        322.48        298.05        11.98 o                         
  -2  11   5        545.14        510.78        13.17 o                         
  -1  11   5        775.12        667.57        41.13 o                         
   0  11   5       3053.34       2999.84        57.91 o                         
   1  11   5         39.06         42.12         6.08 o                         
   2  11   5         34.78         33.90         6.00 o                         
   3  11   5         13.38          2.14         8.29 o                         
   4  11   5        551.13        521.65        26.79 o                         
   5  11   5          5.75         -7.57         5.05 o                         
  -4  12   5         77.33         78.02         5.66 o                         
  -3  12   5          0.15          2.92         4.12 o                         
  -2  12   5       1711.96       1619.01        45.02 o                         
  -1  12   5         59.73         65.14         5.98 o                         
   0  12   5        173.65        163.74         7.13 o                         
   1  12   5        397.22        382.92        11.64 o                         
   2  12   5        381.60        382.20        18.26 o                         
   3  12   5        984.90        934.75        38.25 o                         
   4  12   5          7.67         -1.60         6.84 o                         
  -4  13   5          5.99          5.72         2.85 o                         
  -3  13   5       2098.58       2130.34        27.91 o                         
  -2  13   5         21.91         18.38         4.74 o                         
  -1  13   5        390.84        332.19        12.20 o                         
   0  13   5        256.27        276.74         9.87 o                         
   1  13   5       2155.22       2023.17        40.95 o                         
   2  13   5       2614.79       2602.36        65.28 o                         
   3  13   5        123.67        158.51        16.27 o                         
   4  13   5         47.01         54.30         8.71 o                         
  -3  14   5         94.95        100.02         8.64 o                         
  -2  14   5        482.74        436.28        16.04 o                         
  -1  14   5        137.83        122.03         7.62 o                         
   0  14   5         71.63         77.23         5.57 o                         
   1  14   5          3.20         -1.46         7.03 o                         
   2  14   5        208.26        213.33        18.33 o                         
   3  14   5        162.15        165.41        14.93 o                         
  -3  15   5          9.11          2.83         3.12 o                         
  -2  15   5        653.18        660.34        16.63 o                         
  -1  15   5        335.64        354.59        11.32 o                         
   0  15   5        260.83        260.33         9.61 o                         
   1  15   5         20.39         36.99         5.88 o                         
   2  15   5          0.29         -2.59         5.47 o                         
   3  15   5        326.69        321.35        16.56 o                         
  -2  16   5        690.55        797.72        18.32 o                         
  -1  16   5        224.12        222.86         7.96 o                         
   0  16   5         78.05         79.80         5.71 o                         
   1  16   5        766.95        825.55        19.85 o                         
   2  16   5          1.80          3.31         2.35 o                         
   0  17   5          4.12          8.68         3.34 o                         
   1  17   5        112.11        134.84         7.45 o                         
  -6   0   6       1073.82       1162.36        36.14 o                         
  -5   0   6       1072.76       1041.15        27.36 o                         
  -4   0   6       1601.54       1410.40        69.05 o                         
  -2   0   6       7994.35       9378.09       102.44 o                         
  -1   0   6       9698.74      11009.86        62.05 o                         
   0   0   6       8403.94       9742.81       104.81 o                         
   1   0   6       3751.89       3651.88        41.67 o                         
   2   0   6        280.67        284.00         9.55 o                         
   3   0   6       1641.99       1369.62        37.86 o                         
   4   0   6        229.70        213.66        13.69 o                         
   5   0   6       1161.79       1101.45        40.27 o                         
   6   0   6         60.73         59.36         8.53 o                         
  -6   1   6        147.16        136.45         9.29 o                         
  -5   1   6        256.04        271.61        14.35 o                         
  -4   1   6          3.57         -6.63         8.91 o                         
  -3   1   6         28.31         45.46         9.97 o                         
  -2   1   6       1083.77       1106.83        16.29 o                         
  -1   1   6       1216.85       1259.02        16.77 o                         
   0   1   6        778.69       1020.26        13.46 o                         
   1   1   6      10201.68      11277.15        52.59 o                         
   2   1   6       1156.50       1279.70        17.97 o                         
   3   1   6         96.61        105.51         5.67 o                         
   4   1   6        919.98        868.44        20.50 o                         
   5   1   6         90.07         83.03        18.18 o                         
   6   1   6       1326.33       1415.73        26.52 o                         
  -6   2   6        226.24        222.87        11.54 o                         
  -5   2   6        384.12        378.15        17.09 o                         
  -4   2   6        316.60        285.31        32.22 o                         
  -3   2   6       1899.48       1772.35        26.50 o                         
  -2   2   6       9069.76      10329.38        47.76 o                         
  -1   2   6         35.35         65.34         5.11 o                         
   0   2   6         21.83         25.08         3.39 o                         
   1   2   6        112.51        149.78         4.03 o                         
   2   2   6       6286.02       6592.57        40.11 o                         
   3   2   6        318.43        314.77         9.93 o                         
   4   2   6         20.21         16.84         3.54 o                         
   5   2   6       1260.44       1199.54        29.84 o                         
  -6   3   6        362.81        368.54        15.04 o                         
  -5   3   6         78.89         72.80         9.45 o                         
  -4   3   6       1631.77       1500.78        50.06 o                         
  -3   3   6        813.53        791.03        18.38 o                         
  -2   3   6       9556.76      10098.12        49.63 o                         
  -1   3   6         93.32        115.16         7.40 o                         
   0   3   6       1505.21       1794.32        18.46 o                         
   1   3   6       1464.40       1336.19        15.40 o                         
   2   3   6        158.21        240.62         7.11 o                         
   3   3   6        121.70        103.31         6.06 o                         
   4   3   6        126.85        119.33         7.82 o                         
   5   3   6        499.53        482.07        19.11 o                         
  -6   4   6        213.10        263.62        12.39 o                         
  -5   4   6        671.41        667.22        22.55 o                         
  -4   4   6        322.79        280.86        17.58 o                         
  -3   4   6       1622.35       1499.09        26.17 o                         
  -2   4   6         85.03        105.87         9.52 o                         
  -1   4   6         86.84         87.66         6.48 o                         
   0   4   6       4157.19       4810.10        37.37 o                         
   1   4   6         24.68         24.67         3.09 o                         
   2   4   6       7418.68       7610.70        42.70 o                         
   3   4   6         85.96         73.02         6.48 o                         
   4   4   6       1392.99       1261.15        32.46 o                         
   5   4   6         91.08         82.77         8.40 o                         
  -6   5   6        254.59        283.84        15.95 o                         
  -5   5   6         88.06        100.55        10.38 o                         
  -4   5   6         46.75         47.58         5.35 o                         
  -3   5   6        107.88         95.91         7.71 o                         
  -2   5   6         42.25         40.95         8.90 o                         
  -1   5   6        765.73        796.57        18.76 o                         
   0   5   6       1430.60       1721.57        31.44 o                         
   1   5   6        142.69        157.99         6.15 o                         
   2   5   6         20.62         15.09         3.40 o                         
   3   5   6        452.27        454.54        13.31 o                         
   4   5   6         98.11         86.69         7.39 o                         
   5   5   6        565.87        557.03        29.33 o                         
  -6   6   6        944.07        990.89        74.00 o                         
  -5   6   6        406.56        423.68        18.88 o                         
  -4   6   6        573.81        526.92        14.95 o                         
  -3   6   6        551.63        504.09        16.45 o                         
  -2   6   6        240.22        217.20        16.69 o                         
  -1   6   6       2925.71       3025.68        38.74 o                         
   0   6   6       1379.25       1534.46        33.78 o                         
   1   6   6       1933.55       2118.63        22.21 o                         
   2   6   6       1044.43       1004.90        17.17 o                         
   3   6   6        477.62        444.61        16.50 o                         
   4   6   6         78.52        106.46        10.56 o                         
   5   6   6       1357.99       1248.51        42.39 o                         
  -6   7   6         20.23         23.21         8.10 o                         
  -5   7   6        346.73        336.19        16.66 o                         
  -4   7   6        169.02        162.11         9.84 o                         
  -3   7   6        190.23        193.40        10.73 o                         
  -2   7   6        356.34        335.77        19.98 o                         
  -1   7   6        648.76        550.50        22.58 o                         
   0   7   6          6.50          1.33         3.63 o                         
   1   7   6       1485.00       1481.52        19.61 o                         
   2   7   6         58.34         57.50         5.71 o                         
   3   7   6        173.29        163.09        10.79 o                         
   5   7   6        130.56        115.25         9.77 o                         
  -5   8   6        423.58        471.07        35.25 o                         
  -4   8   6        757.02        745.99        36.43 o                         
  -3   8   6       1070.16       1009.40        26.06 o                         
  -2   8   6       2954.16       3061.39        56.03 o                         
  -1   8   6         64.66         61.53         9.58 o                         
   0   8   6        470.31        517.68        17.87 o                         
   1   8   6       1591.74       1560.94        21.38 o                         
   2   8   6        408.77        426.94        13.25 o                         
   3   8   6        292.58        264.79        15.49 o                         
   4   8   6        324.99        342.01        24.03 o                         
   5   8   6          4.27          8.59         4.61 o                         
  -5   9   6        105.60        115.67         9.72 o                         
  -4   9   6         33.92         39.79         8.20 o                         
  -3   9   6        548.28        536.09        12.57 o                         
  -2   9   6        388.41        358.04        21.80 o                         
  -1   9   6        289.33        246.41        17.60 o                         
   0   9   6         28.00         26.42         5.63 o                         
   1   9   6       1676.76       1670.30        25.26 o                         
   2   9   6        832.00        793.90        18.19 o                         
   3   9   6       2787.69       2749.02        39.10 o                         
   4   9   6         35.92         25.52         8.88 o                         
   5   9   6        261.45        239.79        11.69 o                         
  -5  10   6         18.94         18.63         3.94 o                         
  -4  10   6          0.98         -0.87         7.14 o                         
  -3  10   6        449.50        380.18        12.91 o                         
  -2  10   6         38.83         32.88         4.03 o                         
  -1  10   6        189.34        207.25        16.65 o                         
   0  10   6        116.89        146.45        13.16 o                         
   1  10   6          3.53         14.01         4.27 o                         
   2  10   6        889.82        855.51        17.25 o                         
   3  10   6         45.74         26.30         8.55 o                         
   4  10   6         24.72         25.68         8.33 o                         
   5  10   6         20.72         33.81        19.63 o                         
  -5  11   6        276.33        282.33        14.04 o                         
  -4  11   6        983.30       1031.79        24.04 o                         
  -3  11   6        144.60        137.04         8.44 o                         
  -2  11   6        130.47        118.86         7.99 o                         
  -1  11   6       1287.61       1223.96        20.91 o                         
   0  11   6        584.65        544.48        37.78 o                         
   1  11   6         91.14         79.25         4.61 o                         
   2  11   6        283.03        237.71        21.47 o                         
   3  11   6        206.84        182.60        17.76 o                         
   4  11   6        374.89        365.08        22.60 o                         
  -4  12   6        137.25        162.15         7.34 o                         
  -3  12   6        109.96        121.70         7.83 o                         
  -2  12   6       1404.83       1283.78        23.88 o                         
  -1  12   6        302.58        232.63        11.99 o                         
   0  12   6        115.96         90.55         6.06 o                         
   1  12   6        151.81        129.41         7.46 o                         
   2  12   6        418.47        392.74        26.41 o                         
   3  12   6          8.53         21.94         8.87 o                         
   4  12   6        427.93        411.75        22.02 o                         
  -4  13   6          3.86          6.63         2.63 o                         
  -3  13   6        151.55        160.45         9.24 o                         
  -2  13   6        133.40        123.55         7.93 o                         
  -1  13   6        368.17        366.45        12.69 o                         
   0  13   6        130.93        156.15         6.85 o                         
   1  13   6          2.51          6.12         4.31 o                         
   2  13   6         30.10         15.10         8.69 o                         
   3  13   6          4.17          9.28         8.46 o                         
   4  13   6          6.19         -8.58         5.72 o                         
  -3  14   6          2.26         -1.52         4.75 o                         
  -2  14   6          0.24         -2.03         4.71 o                         
  -1  14   6        687.37        652.27        16.54 o                         
   0  14   6        221.49        243.05        10.44 o                         
   1  14   6        971.15        944.94        26.62 o                         
   2  14   6        513.95        488.03        27.38 o                         
   3  14   6         64.61         44.40         9.27 o                         
  -3  15   6         43.95         59.91         4.79 o                         
  -2  15   6         86.22         81.76         7.76 o                         
  -1  15   6        376.48        367.47        11.20 o                         
   0  15   6        280.66        282.62        11.02 o                         
   1  15   6        218.41        219.20         9.70 o                         
   2  15   6          0.06         -0.94        10.95 o                         
   3  15   6        202.76        215.20         9.12 o                         
  -2  16   6        169.99        148.06        12.63 o                         
  -1  16   6        356.89        392.56        13.31 o                         
   0  16   6        119.43        120.88         8.41 o                         
   1  16   6          3.86          9.91         5.07 o                         
   2  16   6        175.83        192.03         5.92 o                         
  -6   1   7        123.80        143.34         8.87 o                         
  -5   1   7        468.74        515.53        26.85 o                         
  -4   1   7         21.13         23.99         9.57 o                         
  -3   1   7         72.53         46.48         8.29 o                         
  -2   1   7       1153.78       1068.50        27.40 o                         
  -1   1   7       1245.68       1307.94        32.50 o                         
   0   1   7         73.08         53.13         4.39 o                         
   1   1   7       1189.57       1187.97        13.61 o                         
   2   1   7       1064.70       1229.66        22.68 o                         
   3   1   7        224.98        179.49         7.41 o                         
   4   1   7        717.51        663.60        16.95 o                         
   5   1   7          0.12          1.01         4.79 o                         
   6   1   7        119.47        123.20         8.32 o                         
  -6   2   7        129.86        136.30         8.57 o                         
  -5   2   7        371.89        376.15        16.50 o                         
  -4   2   7       1093.76        934.94        40.37 o                         
  -3   2   7        102.26        123.31        11.61 o                         
  -2   2   7        520.43        497.19        14.28 o                         
  -1   2   7       2289.05       2258.42        33.68 o                         
   0   2   7       1568.96       1410.02        17.33 o                         
   1   2   7          1.22          3.50         2.22 o                         
   2   2   7       3176.37       3569.05        28.59 o                         
   3   2   7        679.73        697.19        14.89 o                         
   4   2   7        382.71        361.62        11.79 o                         
   5   2   7        313.95        321.13        19.75 o                         
   6   2   7          0.09          8.69         5.28 o                         
  -6   3   7         45.49         44.10         9.44 o                         
  -5   3   7         22.19         23.36         5.85 o                         
  -4   3   7         29.04         35.96        11.01 o                         
  -3   3   7          1.22         -2.26         3.81 o                         
  -2   3   7        628.02        639.41        22.46 o                         
  -1   3   7       3754.29       4351.00        43.18 o                         
   0   3   7        324.13        327.30         9.71 o                         
   1   3   7        370.27        310.46         7.77 o                         
   2   3   7        175.09        201.96         8.09 o                         
   3   3   7       1272.14       1308.23        20.47 o                         
   4   3   7        329.60        303.37        12.00 o                         
   5   3   7         64.09         65.19         7.62 o                         
   6   3   7          6.23         12.70         5.80 o                         
  -6   4   7        663.42        799.50        31.87 o                         
  -5   4   7        221.47        252.58        13.96 o                         
  -4   4   7         30.74         23.42        12.06 o                         
  -3   4   7        533.34        573.72        16.67 o                         
  -2   4   7        257.59        269.52        11.62 o                         
  -1   4   7        825.52        697.95        28.18 o                         
   0   4   7        990.92       1112.41        19.82 o                         
   1   4   7          1.72          2.56         2.59 o                         
   2   4   7       1132.06       1353.75        20.21 o                         
   3   4   7        305.72        324.50        12.78 o                         
   4   4   7        816.02        767.97        16.52 o                         
   5   4   7        466.40        412.81        17.72 o                         
   6   4   7         55.49         57.69         8.58 o                         
  -6   5   7        133.39        111.85        12.57 o                         
  -5   5   7        813.38        856.58        26.36 o                         
  -4   5   7        257.04        227.06        11.67 o                         
  -3   5   7       1023.20        993.30        22.33 o                         
  -2   5   7        107.17         79.11         8.39 o                         
  -1   5   7         26.78         16.65        10.33 o                         
   0   5   7       2918.13       3036.52        33.44 o                         
   1   5   7         35.59         39.99         3.81 o                         
   2   5   7         40.34         35.27         4.11 o                         
   3   5   7          0.87          4.18         4.28 o                         
   4   5   7       4227.48       4065.06        50.14 o                         
   5   5   7        575.36        517.30        28.28 o                         
   6   5   7         14.58         24.01         6.74 o                         
  -6   6   7         71.84        104.45        11.93 o                         
  -5   6   7          0.26          1.92         5.27 o                         
  -4   6   7        218.69        212.34        13.23 o                         
  -3   6   7       1413.18       1402.49        34.09 o                         
  -2   6   7        147.67        124.66        15.72 o                         
  -1   6   7       2039.33       2040.03        42.29 o                         
   0   6   7       1048.55       1155.13        22.32 o                         
   1   6   7       4045.25       4172.43        41.94 o                         
   2   6   7         25.37         44.58         4.39 o                         
   3   6   7        117.23        118.67         7.60 o                         
   4   6   7        420.68        393.68        64.29 o                         
   5   6   7          0.37         -5.88         6.97 o                         
   6   6   7         18.75          5.02         4.10 o                         
  -6   7   7        149.48        170.21        12.65 o                         
  -5   7   7         41.92         47.24        13.40 o                         
  -4   7   7         50.33         44.90         8.83 o                         
  -3   7   7       6529.97       6571.44        59.62 o                         
  -2   7   7       1172.31       1133.65        29.82 o                         
  -1   7   7        101.60        101.95        10.97 o                         
   0   7   7        241.67        305.85        12.48 o                         
   1   7   7       1887.93       1860.76        25.05 o                         
   2   7   7        683.60        653.52        14.82 o                         
   3   7   7       1818.38       1809.32        33.84 o                         
   5   7   7        237.58        232.54        12.96 o                         
  -5   8   7         74.45        101.38         9.45 o                         
  -4   8   7        810.24        809.98        26.38 o                         
  -3   8   7       1627.46       1570.27        20.55 o                         
  -2   8   7          1.10         29.19        14.21 o                         
  -1   8   7       1294.43       1123.61        63.39 o                         
   0   8   7        403.12        377.70        19.98 o                         
   1   8   7          7.24          6.73         3.80 o                         
   2   8   7         61.47         63.65         5.32 o                         
   3   8   7       1608.98       1565.44        35.91 o                         
   4   8   7          0.58         -5.87         7.55 o                         
   5   8   7        143.91        151.57        10.19 o                         
  -5   9   7          1.07          4.74         9.55 o                         
  -4   9   7        738.72        719.08        19.86 o                         
  -3   9   7        214.31        201.77        10.98 o                         
  -2   9   7       3565.70       3250.06        66.68 o                         
  -1   9   7        384.71        374.82        21.62 o                         
   0   9   7        864.28        790.65        30.14 o                         
   1   9   7       1043.04        978.95        22.04 o                         
   2   9   7         66.29         63.02         5.82 o                         
   3   9   7       2083.37       2005.34        41.73 o                         
   4   9   7         19.05         13.27         8.42 o                         
   5   9   7        708.85        735.85        19.46 o                         
  -5  10   7        251.53        250.59        11.53 o                         
  -4  10   7         83.95         88.48         6.65 o                         
  -3  10   7         86.41         79.72         6.89 o                         
  -2  10   7       2366.17       2211.00        26.90 o                         
  -1  10   7         27.93         22.43         5.95 o                         
   0  10   7         32.71         29.20        10.41 o                         
   1  10   7       1261.45       1114.18        24.56 o                         
   2  10   7        973.22        930.14        17.05 o                         
   3  10   7         15.63         22.58         9.11 o                         
   4  10   7          1.25          9.47         6.87 o                         
   5  10   7        163.37        160.25        17.19 o                         
  -4  11   7         22.59         21.57         3.92 o                         
  -3  11   7         87.77         78.11         7.47 o                         
  -2  11   7         40.58         48.59         7.00 o                         
  -1  11   7       1259.92       1196.98        19.64 o                         
   0  11   7       1873.23       1809.61        27.81 o                         
   1  11   7        703.93        639.82        13.66 o                         
   2  11   7         88.19         88.27        13.67 o                         
   3  11   7        180.49        155.00        16.64 o                         
   4  11   7        622.27        635.27        29.05 o                         
  -4  12   7        115.26        107.26         5.87 o                         
  -3  12   7        624.13        621.50        17.94 o                         
  -2  12   7         74.72         82.19         6.87 o                         
  -1  12   7        233.17        235.46        13.17 o                         
   0  12   7        271.33        225.55        10.09 o                         
   1  12   7       1778.07       1704.58        25.61 o                         
   2  12   7          1.54         -0.84         8.82 o                         
   3  12   7          7.23          6.76         8.18 o                         
   4  12   7         90.75        100.62        11.73 o                         
  -4  13   7         91.99         94.69         4.80 o                         
  -3  13   7       1568.86       1682.40        37.13 o                         
  -2  13   7        270.99        273.22        11.02 o                         
  -1  13   7        113.76         85.00         7.79 o                         
   0  13   7        117.14         96.02        11.01 o                         
   1  13   7         67.02         73.34         7.28 o                         
   2  13   7       2849.29       2994.02        68.53 o                         
   3  13   7         10.12          9.11         7.17 o                         
   4  13   7        209.61        217.11         9.17 o                         
  -3  14   7        576.05        640.13        14.85 o                         
  -2  14   7          1.59         -2.43         4.24 o                         
  -1  14   7          4.98          6.37         3.75 o                         
   0  14   7         57.02         58.37         6.82 o                         
   1  14   7       2513.64       2558.65        62.41 o                         
   2  14   7         59.24         68.26        12.17 o                         
   3  14   7          9.97          1.71         6.02 o                         
  -3  15   7          0.70          1.22         4.16 o                         
  -2  15   7        218.86        222.56        11.07 o                         
  -1  15   7          8.89          8.48         3.24 o                         
   0  15   7         85.73         85.87         8.20 o                         
   1  15   7       1257.81       1355.56        22.21 o                         
   2  15   7          0.76          3.42         5.05 o                         
   3  15   7        592.03        669.50        20.10 o                         
  -2  16   7       1327.20       1525.48        33.14 o                         
  -1  16   7         34.52         29.29         6.45 o                         
   0  16   7        974.20       1044.05        23.08 o                         
   1  16   7        782.88        846.55        19.04 o                         
   2  16   7         18.40         26.01         5.93 o                         
  -4   0   8       5413.52       5582.64       137.75 o                         
  -3   0   8       1766.89       1697.21        55.72 o                         
  -2   0   8        742.55        971.89        38.39 o                         
  -1   0   8        733.39        797.71        32.45 o                         
   0   0   8       2429.01       2410.16        53.08 o                         
   1   0   8       1371.44       1865.01        35.79 o                         
   2   0   8         57.52         28.29         4.81 o                         
   3   0   8       2085.47       2137.17        49.70 o                         
   4   0   8         24.86         24.10         7.84 o                         
   5   0   8       4556.15       4534.70        81.78 o                         
   6   0   8          8.76          5.75         5.12 o                         
  -4   1   8         19.02          0.78        12.81 o                         
  -3   1   8        168.08        182.81        15.05 o                         
  -2   1   8        445.60        352.57        13.85 o                         
  -1   1   8       2413.41       2661.89        41.73 o                         
   0   1   8       1605.54       1427.18        21.03 o                         
   1   1   8        466.28        452.39         8.54 o                         
   2   1   8        524.66        551.63        14.33 o                         
   3   1   8        680.17        708.42        15.34 o                         
   4   1   8        132.70        116.32         8.75 o                         
   5   1   8         20.04         12.62         9.11 o                         
   6   1   8         31.36         32.88         5.02 o                         
  -6   2   8         34.82         19.78         7.98 o                         
  -4   2   8          5.71          0.99        10.18 o                         
  -3   2   8       1401.49       1518.06        41.99 o                         
  -2   2   8       1198.16       1406.20        24.91 o                         
  -1   2   8       1949.59       2076.10        37.77 o                         
   0   2   8         27.71         31.74         3.52 o                         
   1   2   8         65.25        109.48         7.03 o                         
   2   2   8       5050.57       5356.77        39.65 o                         
   3   2   8       2602.68       2652.33        35.80 o                         
   4   2   8        268.07        251.33        10.68 o                         
   5   2   8          6.74          2.93         5.04 o                         
   6   2   8         33.68         50.63         7.90 o                         
  -6   3   8        560.04        699.19        29.44 o                         
  -4   3   8       4909.99       4926.13       127.63 o                         
  -3   3   8       3795.70       3817.99        65.46 o                         
  -2   3   8         59.28         70.08         6.84 o                         
  -1   3   8        206.75        267.98        11.84 o                         
   0   3   8         63.80         56.54         5.01 o                         
   1   3   8      10836.30      11305.24       104.29 o                         
   2   3   8       1077.52       1100.01        21.87 o                         
   3   3   8          5.58          9.75         3.89 o                         
   4   3   8        931.73        943.87        18.44 o                         
   5   3   8         55.55         47.83         6.81 o                         
   6   3   8        631.04        524.59        21.99 o                         
  -6   4   8        153.34        179.73        15.36 o                         
  -5   4   8        130.72        162.84        18.56 o                         
  -4   4   8        651.24        554.23        42.78 o                         
  -3   4   8        303.82        279.01        15.82 o                         
  -2   4   8       1683.09       1820.11        30.31 o                         
  -1   4   8        711.05        714.85        32.81 o                         
   0   4   8          3.28          5.30        10.45 o                         
   1   4   8          9.06         15.33         3.09 o                         
   2   4   8       8090.70       8260.57        82.65 o                         
   3   4   8        140.77        124.57         8.64 o                         
   4   4   8        159.78        164.45         8.20 o                         
   5   4   8         14.64          8.11         5.15 o                         
   6   4   8        585.36        630.94        22.70 o                         
  -6   5   8       1272.72       1433.22        38.68 o                         
  -5   5   8        263.99        297.16        15.19 o                         
  -4   5   8        273.99        261.19        24.21 o                         
  -3   5   8        139.45        121.45        11.58 o                         
  -2   5   8        227.24        194.47        12.53 o                         
  -1   5   8       2253.62       2309.00        45.64 o                         
   0   5   8          2.94          0.61         6.08 o                         
   1   5   8        269.84        285.55         8.58 o                         
   2   5   8        286.52        340.13        11.24 o                         
   3   5   8       1569.70       1585.57        30.80 o                         
   4   5   8        696.31        678.69        18.06 o                         
   5   5   8         41.00         29.82         7.70 o                         
   6   5   8         10.13         14.30         3.78 o                         
  -6   6   8          0.12         -3.49         5.23 o                         
  -5   6   8        430.33        411.89        43.71 o                         
  -4   6   8        193.58        216.09        13.90 o                         
  -3   6   8       1332.95       1245.47        33.83 o                         
  -2   6   8        285.98        300.61        15.51 o                         
  -1   6   8        229.16        248.87        16.44 o                         
   0   6   8       2552.96       2785.23        44.57 o                         
   1   6   8        535.88        510.97        13.05 o                         
   2   6   8         70.21         65.78         5.22 o                         
   3   6   8          3.60          8.20         4.33 o                         
   5   6   8        897.37        890.34        34.83 o                         
  -5   7   8        280.46        324.72        15.24 o                         
  -4   7   8         67.73         74.73         7.18 o                         
  -3   7   8        299.26        284.11        16.67 o                         
  -2   7   8       1223.32       1116.01        37.77 o                         
  -1   7   8         14.13          5.05         8.95 o                         
   0   7   8       2885.91       2980.58        70.74 o                         
   1   7   8          2.42          8.29         3.53 o                         
   2   7   8        775.29        685.45        15.53 o                         
   3   7   8          0.45          0.52         4.06 o                         
   5   7   8        104.93        107.22         8.96 o                         
  -5   8   8        318.39        362.12        17.76 o                         
  -4   8   8        314.10        323.70        13.45 o                         
  -3   8   8         49.22         53.82         6.24 o                         
  -2   8   8        686.38        532.25        27.01 o                         
  -1   8   8          2.05         15.21        11.72 o                         
   0   8   8       1115.65       1134.03        35.01 o                         
   1   8   8         31.28         43.47         4.97 o                         
   2   8   8          8.12          7.66         4.63 o                         
   3   8   8       3314.07       3238.52        49.45 o                         
   4   8   8        456.87        464.57        27.69 o                         
   5   8   8         16.84         23.51         6.38 o                         
  -5   9   8         12.06         20.29         4.90 o                         
  -4   9   8         74.26         86.74        10.20 o                         
  -3   9   8         58.52         45.47         5.74 o                         
  -2   9   8         24.78         13.85        12.66 o                         
  -1   9   8        226.40        208.05        16.45 o                         
   0   9   8         20.96         19.41         5.15 o                         
   1   9   8        246.93        235.92        11.23 o                         
   2   9   8         86.33         79.68         7.32 o                         
   3   9   8          7.60          9.97         8.54 o                         
   4   9   8        123.01        114.76        14.81 o                         
   5   9   8        134.33        140.07         8.80 o                         
  -5  10   8        392.45        435.21        13.78 o                         
  -4  10   8        167.91        172.14        10.36 o                         
  -3  10   8        831.93        778.74        17.96 o                         
  -2  10   8        185.64        178.17         8.88 o                         
  -1  10   8        666.38        597.01        28.16 o                         
   0  10   8        165.86        139.66        19.71 o                         
   1  10   8         32.08         29.04         5.50 o                         
   2  10   8         22.56         16.80         3.34 o                         
   3  10   8        140.20        149.63        16.72 o                         
   4  10   8        272.71        283.44        21.22 o                         
   5  10   8        254.66        254.60        17.87 o                         
  -4  11   8        702.90        695.15        14.63 o                         
  -3  11   8         44.30         37.44         6.69 o                         
  -2  11   8        348.00        291.49        11.68 o                         
  -1  11   8       1763.91       1624.06        24.71 o                         
   0  11   8        604.11        554.09        14.07 o                         
   1  11   8        165.12        174.90         7.40 o                         
   2  11   8       1428.60       1401.85        32.05 o                         
   3  11   8         30.51         30.81        10.30 o                         
   4  11   8         99.14        117.61         8.70 o                         
  -4  12   8         33.22         39.49         3.84 o                         
  -3  12   8         70.46         69.02         6.09 o                         
  -2  12   8        185.00        156.71         8.77 o                         
  -1  12   8          1.27         -3.28         3.90 o                         
   0  12   8       1079.91        990.76        17.80 o                         
   1  12   8        286.60        261.42        12.06 o                         
   2  12   8        194.21        198.60        14.09 o                         
   3  12   8        813.10        730.57        32.88 o                         
   4  12   8        341.72        361.28        18.66 o                         
  -4  13   8        157.24        175.46        12.39 o                         
  -3  13   8        215.15        223.46         8.82 o                         
  -2  13   8          2.80          1.06         4.42 o                         
  -1  13   8        535.43        492.12        16.53 o                         
   0  13   8          6.04          6.11         4.10 o                         
   1  13   8        239.39        220.60        13.27 o                         
   2  13   8         25.80         13.56         8.60 o                         
   3  13   8        105.58        132.95        14.34 o                         
   4  13   8          4.73          3.73         6.66 o                         
  -3  14   8        107.43        116.99         6.44 o                         
  -2  14   8        284.46        332.33        14.59 o                         
  -1  14   8        268.96        252.78        16.33 o                         
   0  14   8       1322.67       1287.72        29.78 o                         
   1  14   8        102.83         85.75         6.93 o                         
   2  14   8        212.51        217.01        12.08 o                         
   3  14   8        164.69        189.82         9.75 o                         
  -2  15   8          6.28          6.16         4.70 o                         
  -1  15   8       2332.80       2366.62        36.25 o                         
   0  15   8        126.70        139.11         9.40 o                         
   1  15   8         37.81         29.89         5.35 o                         
   2  15   8        112.23        124.43         6.54 o                         
  -1  16   8         68.28         54.48         7.52 o                         
   0  16   8         11.01         16.34         3.81 o                         
   1  16   8         20.78         25.28         4.62 o                         
  -6   1   9        418.07        495.09        23.76 o                         
  -4   1   9         49.18         58.42        12.00 o                         
  -3   1   9        656.68        590.93        27.28 o                         
  -2   1   9       1717.27       1595.27        37.54 o                         
  -1   1   9        334.13        358.27        17.23 o                         
   0   1   9          7.25          7.30         2.21 o                         
   1   1   9        888.43       1082.68        20.98 o                         
   2   1   9        652.07        756.45        15.40 o                         
   3   1   9        631.93        599.70        14.88 o                         
   4   1   9        707.15        690.49        14.01 o                         
   5   1   9          0.23         -1.27         5.20 o                         
   6   1   9        161.03        177.49        13.25 o                         
  -6   2   9        438.78        549.34        25.04 o                         
  -4   2   9         32.37         24.62         9.92 o                         
  -3   2   9        474.87        442.35        28.15 o                         
  -2   2   9         47.04         24.46         5.01 o                         
  -1   2   9       4172.04       4255.26        58.00 o                         
   0   2   9        324.44        292.84        10.63 o                         
   1   2   9        194.87        231.63        10.07 o                         
   2   2   9       7198.01       7510.31        53.55 o                         
   3   2   9         19.64         18.16         3.78 o                         
   4   2   9        338.40        319.16         9.73 o                         
   5   2   9        134.86        158.76        11.65 o                         
   6   2   9         76.79         77.35         8.95 o                         
  -6   3   9         64.48         60.30         9.62 o                         
  -4   3   9          2.77         -2.66        10.13 o                         
  -3   3   9         33.26         18.48         7.52 o                         
  -2   3   9        334.41        356.38        13.99 o                         
  -1   3   9       4504.47       4982.90        64.43 o                         
   0   3   9         54.40         41.86         9.03 o                         
   1   3   9          0.30          4.11         3.95 o                         
   2   3   9         19.02         26.57         5.92 o                         
   3   3   9         39.72         40.90         5.72 o                         
   4   3   9        162.04        161.32         8.87 o                         
   5   3   9         57.34         61.02         9.95 o                         
   6   3   9          2.63          3.01         4.82 o                         
  -6   4   9        876.28       1015.60        32.23 o                         
  -5   4   9        938.08       1003.90        41.01 o                         
  -4   4   9        254.28        260.53        30.72 o                         
  -3   4   9        416.97        427.88        19.77 o                         
  -2   4   9        133.43        112.79         8.47 o                         
  -1   4   9       3251.82       3140.15        71.11 o                         
   0   4   9        302.56        322.31        18.55 o                         
   1   4   9       2026.90       2240.36        27.92 o                         
   2   4   9        200.01        243.27        11.78 o                         
   3   4   9        381.82        365.81        14.31 o                         
   4   4   9        327.69        281.94        11.18 o                         
   5   4   9         33.72         36.61         8.78 o                         
   6   4   9          0.95          4.92         4.39 o                         
  -6   5   9        765.61        875.77        28.50 o                         
  -5   5   9        440.01        460.89        28.28 o                         
  -4   5   9        344.13        317.39        24.42 o                         
  -3   5   9       1903.16       1865.18        43.14 o                         
  -2   5   9       3894.47       3813.23        76.50 o                         
  -1   5   9       3691.24       3790.60        61.01 o                         
   0   5   9          3.66         -0.28         4.18 o                         
   1   5   9       1241.54       1251.40        22.00 o                         
   2   5   9        276.94        283.06        11.99 o                         
   3   5   9         50.02         44.16         6.20 o                         
   4   5   9        400.30        416.88        18.33 o                         
   5   5   9         78.51         53.64        10.47 o                         
   6   5   9         75.52         61.57         5.12 o                         
  -6   6   9        534.79        643.27        22.60 o                         
  -5   6   9        105.90         92.76        14.30 o                         
  -4   6   9       1090.91       1071.24        29.94 o                         
  -3   6   9       1563.51       1563.55        38.30 o                         
  -2   6   9        969.81        861.64        33.06 o                         
  -1   6   9       2228.69       2089.20        47.24 o                         
   0   6   9        106.80         97.74         9.12 o                         
   1   6   9       1400.19       1305.83        26.49 o                         
   2   6   9          0.94          7.20         3.42 o                         
   3   6   9         62.35         52.32         8.28 o                         
   5   6   9         40.50         26.94         8.42 o                         
  -5   7   9          3.66          2.10         7.56 o                         
  -4   7   9        841.74        864.52        27.14 o                         
  -3   7   9        559.51        555.45        15.88 o                         
  -2   7   9       1473.92       1339.23        42.40 o                         
  -1   7   9        488.26        469.00        23.63 o                         
   0   7   9        489.25        490.79        25.97 o                         
   1   7   9        562.12        549.51        16.13 o                         
   2   7   9       1851.85       1840.46        25.61 o                         
   3   7   9       1267.74       1260.85        22.30 o                         
   5   7   9        126.56        123.27         9.44 o                         
  -5   8   9        265.69        310.74        21.13 o                         
  -4   8   9         10.30         15.91         6.53 o                         
  -3   8   9        657.12        603.54        44.13 o                         
  -2   8   9       2180.35       2166.08        54.67 o                         
  -1   8   9        120.55        127.53        13.57 o                         
   0   8   9        273.83        213.59        14.80 o                         
   1   8   9        879.58        892.59        25.80 o                         
   2   8   9       6580.38       6499.40        53.78 o                         
   3   8   9        877.07        829.88        20.45 o                         
   4   8   9         38.18         31.34         9.46 o                         
   5   8   9        215.44        250.26        11.97 o                         
  -5   9   9         25.95         22.50         7.52 o                         
  -4   9   9        671.94        659.98        17.92 o                         
  -3   9   9          6.09         10.19         4.34 o                         
  -2   9   9        235.91        202.41         9.40 o                         
  -1   9   9        646.89        673.75        29.75 o                         
   0   9   9          9.41         -3.24         5.91 o                         
   1   9   9        113.15        111.50         9.18 o                         
   2   9   9        138.13        128.27         6.68 o                         
   3   9   9       1082.76       1072.79        28.49 o                         
   4   9   9          0.85          4.92         7.45 o                         
   5   9   9        477.05        512.87        15.20 o                         
  -5  10   9       1185.48       1421.37        34.83 o                         
  -4  10   9         45.93         36.74         5.49 o                         
  -3  10   9         80.94         65.89         6.64 o                         
  -2  10   9        476.78        443.21        13.94 o                         
  -1  10   9        712.02        683.51        16.53 o                         
   0  10   9        902.42        837.21        17.89 o                         
   1  10   9         70.97         82.55         5.88 o                         
   2  10   9        240.08        203.69        10.60 o                         
   3  10   9        219.21        216.78        19.75 o                         
   4  10   9       1126.60       1097.47        38.79 o                         
   5  10   9        513.24        527.01        13.38 o                         
  -4  11   9          9.55          6.40         3.71 o                         
  -3  11   9         56.37         44.23         6.19 o                         
  -2  11   9        935.91        880.42        22.19 o                         
  -1  11   9         31.34         24.05         4.36 o                         
   0  11   9       1223.30       1049.97        28.21 o                         
   1  11   9        179.05        177.39        10.10 o                         
   2  11   9         13.42          2.64         4.55 o                         
   3  11   9        282.77        269.88        21.49 o                         
   4  11   9        745.85        751.35        28.96 o                         
  -4  12   9        647.55        689.66        14.23 o                         
  -3  12   9        509.79        520.71        14.04 o                         
  -2  12   9        626.04        580.01        17.77 o                         
  -1  12   9       1423.71       1332.77        23.64 o                         
   0  12   9         59.62         58.39         5.47 o                         
   1  12   9       2147.49       2257.31        67.34 o                         
   2  12   9        442.80        441.08        17.92 o                         
   3  12   9        874.16        904.79        24.24 o                         
   4  12   9         20.15         29.07         4.55 o                         
  -3  13   9         21.80         37.02         4.12 o                         
  -2  13   9          8.00          7.52         4.01 o                         
  -1  13   9        428.78        423.62        22.12 o                         
   0  13   9         75.81         66.50         6.34 o                         
   1  13   9         10.87         10.60         3.91 o                         
   2  13   9        535.45        528.55        15.01 o                         
   3  13   9        200.49        203.26        11.65 o                         
  -3  14   9       1227.69       1380.49        29.60 o                         
  -2  14   9        511.82        470.32        13.60 o                         
  -1  14   9        124.23        115.01         9.53 o                         
   0  14   9        153.71        174.96        11.40 o                         
   1  14   9        709.56        712.11        17.15 o                         
   2  14   9        711.41        775.54        20.81 o                         
   3  14   9         45.60         52.28         7.51 o                         
  -2  15   9         48.85         74.61         5.08 o                         
  -1  15   9          1.37          8.43         4.39 o                         
   0  15   9        109.70        107.96         8.13 o                         
   1  15   9          1.76          7.74         3.25 o                         
   2  15   9         11.56         -4.30         3.60 o                         
  -1  16   9        341.64        337.33        14.74 o                         
   0  16   9        710.92        866.95        24.63 o                         
   1  16   9        186.43        207.23        11.92 o                         
  -6   0  10        579.93        653.58        24.71 o                         
  -4   0  10       1813.74       1721.72        78.50 o                         
  -3   0  10        263.96        223.31        23.65 o                         
  -2   0  10        418.54        446.78        30.44 o                         
  -1   0  10       1445.00       1452.70        50.52 o                         
   0   0  10        431.81        394.50        14.17 o                         
   1   0  10        598.61        761.85        18.41 o                         
   2   0  10        420.51        433.65        18.75 o                         
   3   0  10          0.18          0.76         6.48 o                         
   4   0  10        621.13        545.00        19.47 o                         
   5   0  10       2632.60       2752.22        63.24 o                         
   6   0  10        233.79        267.14        15.35 o                         
  -6   1  10        122.31        158.40        17.46 o                         
  -4   1  10        399.89        358.05        26.02 o                         
  -3   1  10          4.68         -0.38         6.28 o                         
  -2   1  10        405.61        311.84        18.13 o                         
  -1   1  10       2628.02       2947.08        50.97 o                         
   0   1  10       5129.40       5192.08        89.68 o                         
   1   1  10         52.86         37.30         4.01 o                         
   2   1  10        162.56        142.75         8.64 o                         
   3   1  10        210.40        208.81         9.03 o                         
   4   1  10       1427.32       1327.68        19.37 o                         
   5   1  10        230.95        249.82        14.12 o                         
   6   1  10        322.26        285.80        15.63 o                         
  -6   2  10         22.95         31.97         7.74 o                         
  -4   2  10          9.08         -5.84         8.84 o                         
  -3   2  10        125.13        123.79        13.60 o                         
  -2   2  10          0.58          3.22         4.11 o                         
  -1   2  10          1.37          3.37         6.14 o                         
   0   2  10       1005.10       1111.01        21.36 o                         
   1   2  10       1837.55       1886.99        24.07 o                         
   2   2  10       1309.44       1421.62        28.32 o                         
   3   2  10         71.23         88.33         6.69 o                         
   4   2  10          0.29         -4.87         3.25 o                         
   5   2  10         58.26         46.41         7.32 o                         
   6   2  10          0.04          1.79         4.53 o                         
  -6   3  10        545.10        612.96        24.01 o                         
  -5   3  10        105.64        133.09        16.11 o                         
  -3   3  10       1897.22       1812.57        75.40 o                         
  -2   3  10          5.78         -0.08         4.19 o                         
  -1   3  10       2361.01       2530.45        49.05 o                         
   0   3  10       1151.30       1105.13        25.08 o                         
   1   3  10       9500.09      10052.85        68.51 o                         
   2   3  10        198.39        191.57        11.32 o                         
   3   3  10       2657.13       2554.18        37.09 o                         
   4   3  10        532.29        497.80        20.00 o                         
   5   3  10          1.58         -2.46         5.56 o                         
   6   3  10       1316.26       1431.26        31.83 o                         
  -6   4  10        306.48        321.50        17.05 o                         
  -5   4  10         96.66         94.86        13.37 o                         
  -4   4  10        780.55        738.11        24.91 o                         
  -3   4  10        151.07        137.41        12.21 o                         
  -2   4  10       4388.05       4514.18        51.17 o                         
  -1   4  10       2167.22       2064.97        61.10 o                         
   0   4  10          5.36          4.06         4.18 o                         
   1   4  10        175.96        206.45        12.45 o                         
   2   4  10        260.41        271.13        13.48 o                         
   3   4  10         16.91         12.61         4.96 o                         
   4   4  10        337.50        308.31        15.94 o                         
   5   4  10       1505.66       1480.25        45.06 o                         
   6   4  10         23.88         29.03         4.11 o                         
  -5   5  10        436.81        456.52        26.96 o                         
  -4   5  10        243.83        233.72        14.52 o                         
  -3   5  10         92.87        110.24        12.64 o                         
  -2   5  10        644.80        630.93        28.47 o                         
  -1   5  10       2474.16       2537.83        90.86 o                         
   0   5  10        588.07        551.07        19.36 o                         
   1   5  10       1052.72       1028.80        23.94 o                         
   2   5  10         29.04         30.44         6.26 o                         
   3   5  10       1078.58       1059.17        28.05 o                         
   4   5  10        360.70        319.91        13.10 o                         
   5   5  10         57.70         64.67        10.98 o                         
  -5   6  10         92.59         78.82        12.69 o                         
  -4   6  10       1104.73       1068.28        30.02 o                         
  -3   6  10       2111.67       2099.18        30.54 o                         
  -2   6  10        373.79        352.76        22.07 o                         
  -1   6  10        973.82        916.32        32.73 o                         
   0   6  10        832.62        757.41        30.77 o                         
   1   6  10          8.91          7.40         4.51 o                         
   2   6  10        649.86        632.03        21.66 o                         
   3   6  10        357.30        351.58        17.74 o                         
   4   6  10        707.02        669.28        34.86 o                         
   5   6  10        760.93        760.21        29.85 o                         
  -5   7  10       1098.48       1150.60        39.46 o                         
  -4   7  10         18.71         11.02         6.16 o                         
  -3   7  10        175.73        166.59        10.03 o                         
  -2   7  10         60.25         58.02        10.93 o                         
  -1   7  10          1.44          3.62         6.35 o                         
   0   7  10       2246.80       2008.54        52.60 o                         
   1   7  10       1438.81       1371.42        42.89 o                         
   2   7  10       2391.15       2383.40        44.04 o                         
   3   7  10        223.61        205.84        10.22 o                         
   4   7  10        951.23        911.82        36.89 o                         
   5   7  10        194.40        189.32        10.86 o                         
  -5   8  10          7.20         19.37         8.18 o                         
  -4   8  10        421.79        398.64        18.44 o                         
  -3   8  10          7.82         14.57         7.77 o                         
  -2   8  10        338.20        295.16        15.48 o                         
  -1   8  10         32.57         17.26        13.40 o                         
   0   8  10        885.65        902.07        29.96 o                         
   1   8  10        228.90        245.31        13.41 o                         
   2   8  10        174.64        168.76         8.28 o                         
   3   8  10        272.88        264.33        11.95 o                         
   4   8  10         47.86         59.78        11.69 o                         
   5   8  10          0.24          0.67         3.89 o                         
  -5   9  10        347.18        373.40        19.53 o                         
  -4   9  10          2.06         55.21        39.50 o                         
  -3   9  10       1122.66       1034.05        30.31 o                         
  -2   9  10        767.97        751.48        42.59 o                         
  -1   9  10         40.61         49.13        10.08 o                         
   0   9  10         88.87         79.18         9.40 o                         
   1   9  10        171.35        177.08        10.67 o                         
   2   9  10        351.07        333.30        11.47 o                         
   3   9  10          4.06          6.25         4.78 o                         
   4   9  10         99.61        100.59        13.33 o                         
   5   9  10          0.06          0.98         5.95 o                         
  -4  10  10        515.02        516.38        25.60 o                         
  -3  10  10        331.77        328.22        17.29 o                         
  -2  10  10          9.40         18.82        10.69 o                         
  -1  10  10        338.97        295.33        14.14 o                         
   0  10  10          6.04          6.18         3.19 o                         
   1  10  10          4.12          5.88         3.67 o                         
   2  10  10         10.44          4.95         3.68 o                         
   3  10  10         10.49         10.42         3.71 o                         
   4  10  10       1154.60       1191.83        26.76 o                         
  -4  11  10          0.41         -0.94         4.19 o                         
  -3  11  10        204.91        216.85        10.80 o                         
  -2  11  10          0.71          0.90         5.33 o                         
  -1  11  10        529.62        487.45        16.59 o                         
   0  11  10         43.82         64.10         5.71 o                         
   1  11  10         90.64         75.09         5.94 o                         
   2  11  10       1231.02       1278.01        30.74 o                         
   3  11  10        125.22        123.52        10.20 o                         
   4  11  10         50.29         47.73         5.93 o                         
  -4  12  10        250.20        283.54        11.10 o                         
  -3  12  10        137.11        157.07        14.03 o                         
  -2  12  10        189.20        181.02         8.72 o                         
  -1  12  10         16.56         11.45         5.33 o                         
   0  12  10        364.43        367.27        13.41 o                         
   1  12  10        464.63        433.33        14.80 o                         
   2  12  10        158.15        154.03         8.99 o                         
   3  12  10         89.71        100.32         8.74 o                         
   4  12  10         54.69         54.30         5.13 o                         
  -3  13  10         15.40         16.57         3.70 o                         
  -2  13  10         16.53         14.98         5.81 o                         
  -1  13  10        442.00        413.08        17.13 o                         
   0  13  10          6.89          8.80         5.14 o                         
   1  13  10        506.65        494.68        14.90 o                         
   2  13  10         54.01         53.19         5.43 o                         
   3  13  10        403.92        435.29        14.54 o                         
  -3  14  10        280.36        290.35        15.32 o                         
  -2  14  10        951.12        984.93        15.18 o                         
  -1  14  10          4.85          6.76         4.47 o                         
   0  14  10        231.40        202.48        15.94 o                         
   1  14  10         85.86         87.65         6.28 o                         
   2  14  10        135.97        153.68        15.23 o                         
  -2  15  10          9.15         20.05         5.27 o                         
  -1  15  10       1257.66       1331.48        23.31 o                         
   0  15  10        585.41        571.83        22.90 o                         
   1  15  10        426.51        476.90        11.32 o                         
   2  15  10        813.19        943.41        17.08 o                         
  -6   1  11        306.50        336.92        16.13 o                         
  -4   1  11       1073.10       1026.45        43.35 o                         
  -3   1  11       2312.95       2232.06        55.92 o                         
  -2   1  11        750.44        679.20        27.83 o                         
  -1   1  11         16.18         22.12         7.43 o                         
   0   1  11         27.68         37.73         5.03 o                         
   1   1  11        539.16        514.24        21.94 o                         
   2   1  11         56.96         47.44         6.11 o                         
   3   1  11        491.29        472.61        20.51 o                         
   4   1  11          2.41          9.19         6.06 o                         
   5   1  11         93.37        107.75         9.62 o                         
   6   1  11        277.93        304.17        14.88 o                         
  -6   2  11        305.65        386.37        17.27 o                         
  -5   2  11          3.40          6.45         7.21 o                         
  -4   2  11        101.27        100.66        10.95 o                         
  -3   2  11       1084.20       1043.17        41.71 o                         
  -2   2  11        905.05        866.64        22.85 o                         
  -1   2  11        548.52        545.75        24.31 o                         
   0   2  11        105.73         88.92         5.67 o                         
   1   2  11          2.32          9.73         3.47 o                         
   2   2  11       4381.00       4137.40        67.81 o                         
   3   2  11         12.56         21.72         8.34 o                         
   4   2  11         17.78         17.93         5.77 o                         
   5   2  11         31.54         36.27         6.66 o                         
   6   2  11         14.60          6.88         4.02 o                         
  -5   3  11        214.07        227.20        18.79 o                         
  -4   3  11         22.23         23.06         6.47 o                         
  -3   3  11       1113.49       1076.24        51.48 o                         
  -2   3  11        171.66        189.97        11.15 o                         
  -1   3  11        267.87        290.55        18.33 o                         
   0   3  11          1.49          1.67         4.03 o                         
   1   3  11         20.99         26.86         5.22 o                         
   2   3  11         11.11          5.18         4.59 o                         
   3   3  11        118.48        137.04        10.85 o                         
   4   3  11       1257.08       1136.96        29.69 o                         
   5   3  11         36.59         26.54         6.12 o                         
   6   3  11         51.89         53.02         6.61 o                         
  -5   4  11        691.99        674.62        31.70 o                         
  -4   4  11        512.35        496.97        20.93 o                         
  -3   4  11        635.41        656.35        44.06 o                         
  -2   4  11        299.52        290.36        20.10 o                         
  -1   4  11        995.50        886.48        42.45 o                         
   0   4  11       1163.62       1233.70        28.91 o                         
   1   4  11       1303.10       1278.89        33.14 o                         
   2   4  11        745.33        743.26        22.25 o                         
   3   4  11         21.25         20.36         4.91 o                         
   4   4  11        897.04        882.43        26.19 o                         
   5   4  11        553.97        561.47        18.14 o                         
  -5   5  11          0.35          2.72         6.65 o                         
  -4   5  11        223.20        253.15        14.93 o                         
  -3   5  11       1324.48       1208.80        26.89 o                         
  -2   5  11       5688.14       5771.77       111.11 o                         
  -1   5  11       1433.82       1625.54        30.78 o                         
   0   5  11        459.64        434.44        20.76 o                         
   1   5  11        356.04        355.10        25.83 o                         
   2   5  11          3.93          4.29         4.45 o                         
   3   5  11       4551.49       4485.31        46.71 o                         
   4   5  11        677.32        595.60        20.85 o                         
   5   5  11        650.02        648.17        27.81 o                         
  -5   6  11         26.54         13.09         7.38 o                         
  -4   6  11         98.24         84.12        14.77 o                         
  -3   6  11       1165.18       1131.51        26.24 o                         
  -2   6  11       1843.87       1823.14        50.45 o                         
  -1   6  11        741.61        722.68        21.58 o                         
   0   6  11        176.19        171.88        16.08 o                         
   1   6  11        675.72        654.70        20.44 o                         
   2   6  11        260.92        278.48        17.59 o                         
   3   6  11        456.55        415.93        14.53 o                         
   4   6  11         85.14         76.41        14.94 o                         
   5   6  11        164.45        155.16        13.63 o                         
  -5   7  11        219.82        203.38        16.19 o                         
  -4   7  11        493.81        488.40        20.26 o                         
  -3   7  11         20.62         25.93        10.57 o                         
  -2   7  11        166.29        167.04        16.01 o                         
  -1   7  11         76.88         70.30        12.00 o                         
   0   7  11        363.40        344.08        22.48 o                         
   1   7  11        858.83        798.23        28.81 o                         
   2   7  11       1028.32       1021.62        27.50 o                         
   3   7  11         40.12         53.61        12.45 o                         
   4   7  11        529.33        535.12        18.78 o                         
   5   7  11        227.97        230.68        11.32 o                         
  -5   8  11         69.85         85.27        10.93 o                         
  -4   8  11         77.97         76.29         8.77 o                         
  -3   8  11        171.13        147.63        12.20 o                         
  -2   8  11       1990.32       1889.27        31.85 o                         
  -1   8  11         63.87         56.03        12.19 o                         
   0   8  11        411.11        378.62        17.55 o                         
   1   8  11        122.74        116.73        25.58 o                         
   2   8  11       1015.94        956.38        17.93 o                         
   3   8  11         14.50          4.79         4.95 o                         
   4   8  11        191.17        192.44         9.50 o                         
   5   8  11         12.44         14.91         4.00 o                         
  -5   9  11        265.63        297.46        15.86 o                         
  -4   9  11         12.58         15.55         6.33 o                         
  -3   9  11        360.24        331.93        17.45 o                         
  -2   9  11        102.61         96.64        10.41 o                         
  -1   9  11       1789.76       1636.46        27.18 o                         
   0   9  11        122.92         93.77         6.54 o                         
   1   9  11         14.31         14.57         4.14 o                         
   2   9  11          4.20         -1.39         5.57 o                         
   3   9  11         65.33         57.38         6.14 o                         
   4   9  11        124.56        126.95         9.58 o                         
   5   9  11          0.91         -6.37         4.57 o                         
  -4  10  11         12.75         15.09         6.33 o                         
  -3  10  11         79.46         59.00         8.41 o                         
  -2  10  11          0.50          2.38         5.36 o                         
  -1  10  11       1567.21       1382.73        23.48 o                         
   0  10  11       2206.05       2035.31        36.50 o                         
   1  10  11        352.13        350.78        13.87 o                         
   2  10  11         85.42         87.21         7.39 o                         
   3  10  11          5.09          5.57         3.74 o                         
   4  10  11        768.63        792.66        20.65 o                         
  -4  11  11        225.47        260.12        17.83 o                         
  -3  11  11         75.95         88.75         9.28 o                         
  -2  11  11       1262.63       1193.85        31.70 o                         
  -1  11  11        775.94        595.79        22.01 o                         
   0  11  11        138.04        132.91        10.35 o                         
   1  11  11        125.44        100.00         7.78 o                         
   2  11  11        115.86        138.31         8.74 o                         
   3  11  11        827.30        878.54        20.67 o                         
   4  11  11         12.37         13.02         4.16 o                         
  -3  12  11        167.15        167.17        11.10 o                         
  -2  12  11        198.36        204.75        10.38 o                         
  -1  12  11        115.43        127.78        12.81 o                         
   0  12  11        233.25        235.34        10.90 o                         
   1  12  11       1187.25       1161.03        23.31 o                         
   2  12  11         64.63         63.72         6.21 o                         
   3  12  11       1294.19       1392.28        27.08 o                         
  -3  13  11         80.17         92.53        10.88 o                         
  -2  13  11        412.29        398.57        15.12 o                         
  -1  13  11        185.34        185.07        11.24 o                         
   0  13  11        703.55        728.62        56.07 o                         
   1  13  11        701.91        724.78        17.31 o                         
   2  13  11        583.85        533.04        13.96 o                         
   3  13  11        136.66        136.07         7.95 o                         
  -2  14  11        455.42        514.29        22.40 o                         
  -1  14  11          0.22         -0.45         5.57 o                         
   0  14  11          1.86          6.32         6.39 o                         
   1  14  11        217.25        217.74         8.82 o                         
   2  14  11       1122.08       1335.40        24.68 o                         
  -1  15  11       1833.37       2017.56        36.37 o                         
   0  15  11          3.95          2.52         5.04 o                         
   1  15  11         17.68         18.33         9.15 o                         
  -4   0  12        272.88        268.12        23.76 o                         
  -3   0  12       1046.31        990.53       100.91 o                         
  -2   0  12         75.01        116.79        18.04 o                         
  -1   0  12       3472.31       3268.68        85.91 o                         
   0   0  12        131.29        141.74        12.72 o                         
   1   0  12        603.35        528.25        29.90 o                         
   2   0  12         84.26        123.44        18.52 o                         
   3   0  12        300.63        292.39        23.73 o                         
   4   0  12        954.90        938.59        38.20 o                         
   5   0  12        339.48        370.48        22.53 o                         
  -4   1  12          3.56          9.88         6.57 o                         
  -3   1  12         74.52         91.34        10.22 o                         
  -2   1  12          0.84          4.16         6.45 o                         
  -1   1  12        526.45        638.48        30.81 o                         
   0   1  12       2915.18       2948.48       124.69 o                         
   1   1  12        105.93        109.26         8.20 o                         
   2   1  12         84.01        123.62         9.47 o                         
   3   1  12          8.37         13.97         6.89 o                         
   4   1  12        814.01        824.26        25.20 o                         
   5   1  12         68.73         92.49         8.75 o                         
  -5   2  12        570.58        624.05        28.45 o                         
  -4   2  12        278.94        322.40        18.17 o                         
  -3   2  12        916.40        870.50        35.87 o                         
  -2   2  12       2441.22       2481.86        45.75 o                         
  -1   2  12         21.17         32.05         9.85 o                         
   0   2  12        752.90        771.39        22.41 o                         
   1   2  12        182.88        138.94         9.17 o                         
   2   2  12        858.39        825.98        23.44 o                         
   3   2  12        106.47        119.32        10.45 o                         
   4   2  12        133.87        118.82        10.38 o                         
   5   2  12        196.55        188.65        11.52 o                         
  -5   3  12        429.31        504.29        26.16 o                         
  -4   3  12          1.16          5.00         8.14 o                         
  -3   3  12         33.61         47.66         5.59 o                         
  -2   3  12         20.37         17.33         5.78 o                         
  -1   3  12        307.84        343.55        36.22 o                         
   0   3  12       1028.77       1013.58        20.47 o                         
   1   3  12        196.38        162.37         8.35 o                         
   2   3  12        316.67        331.94        16.67 o                         
   3   3  12       2067.21       1962.77        26.78 o                         
   4   3  12          3.78          4.49        13.14 o                         
   5   3  12         21.74         21.58         5.09 o                         
  -5   4  12         40.33         36.73         8.21 o                         
  -4   4  12        387.04        421.98        19.21 o                         
  -3   4  12        201.93        208.46        10.21 o                         
  -2   4  12       1242.77       1018.25       119.25 o                         
  -1   4  12         27.27         21.40         9.44 o                         
   0   4  12       2519.39       2589.60        58.54 o                         
   1   4  12        626.65        576.78        18.58 o                         
   2   4  12       1325.41       1362.23        30.58 o                         
   3   4  12       2604.09       2495.95        30.32 o                         
   4   4  12        340.59        287.76        15.27 o                         
   5   4  12        407.34        470.33        15.94 o                         
  -5   5  12        106.69        105.90        12.68 o                         
  -4   5  12        789.62        814.01        26.31 o                         
  -3   5  12        306.52        271.70        10.42 o                         
  -2   5  12       2215.78       2123.35        54.98 o                         
  -1   5  12         16.44          6.87         4.47 o                         
   0   5  12         35.30         28.76         8.43 o                         
   1   5  12         25.54         21.19        10.34 o                         
   2   5  12        291.34        262.64        14.07 o                         
   3   5  12       1424.32       1417.25        23.09 o                         
   4   5  12        346.27        313.92        15.27 o                         
   5   5  12        105.59         97.73         7.50 o                         
  -5   6  12       1087.11       1177.24        36.37 o                         
  -4   6  12         45.28         42.79         7.46 o                         
  -3   6  12         12.00         13.73         5.39 o                         
  -2   6  12       1627.06       1591.54        69.97 o                         
  -1   6  12       2937.00       2753.02        42.97 o                         
   0   6  12        205.68        181.67        16.74 o                         
   1   6  12        219.31        233.78        23.01 o                         
   2   6  12        327.95        334.28        13.36 o                         
   3   6  12        516.48        500.90        20.15 o                         
   4   6  12        954.34        963.22        25.46 o                         
   5   6  12         23.98         36.38         8.06 o                         
  -5   7  12         52.45         74.20         9.67 o                         
  -4   7  12         39.76         36.06         7.50 o                         
  -3   7  12        201.11        213.67        27.08 o                         
  -2   7  12          7.77         10.55         5.70 o                         
  -1   7  12          3.53          4.01         4.47 o                         
   0   7  12       2502.13       2314.02        48.74 o                         
   1   7  12          8.63          6.34         5.47 o                         
   2   7  12        423.15        383.50        10.88 o                         
   3   7  12        630.71        624.00        21.89 o                         
   4   7  12        407.32        416.77        21.19 o                         
   5   7  12          0.54         -0.05         3.65 o                         
  -5   8  12        167.41        176.01        12.48 o                         
  -4   8  12         90.53         85.41         8.86 o                         
  -3   8  12       1556.10       1508.34        35.93 o                         
  -2   8  12        158.87        144.12        12.03 o                         
  -1   8  12        845.59        791.68        15.24 o                         
   0   8  12        480.25        428.98        12.90 o                         
   1   8  12       1718.91       1571.20        26.26 o                         
   2   8  12         10.74          6.23         3.89 o                         
   3   8  12         92.73        104.86         7.78 o                         
   4   8  12         39.63         39.79         5.12 o                         
   5   8  12          2.21          4.25         4.75 o                         
  -4   9  12         93.93         84.92         8.15 o                         
  -3   9  12         60.57         50.18         7.86 o                         
  -2   9  12        675.66        633.92        23.69 o                         
  -1   9  12         13.65         13.09         3.27 o                         
   0   9  12        224.74        240.56         9.88 o                         
   1   9  12        183.94        170.87         9.95 o                         
   2   9  12        699.04        698.90        19.02 o                         
   3   9  12         98.99         99.41         7.35 o                         
   4   9  12         21.19         14.28         4.53 o                         
  -4  10  12        163.80        188.33        10.62 o                         
  -3  10  12        494.59        457.34        19.27 o                         
  -2  10  12         15.39         12.52         5.84 o                         
  -1  10  12        693.43        633.67        16.04 o                         
   0  10  12        606.26        553.42        21.16 o                         
   1  10  12        201.65        207.08        11.16 o                         
   2  10  12         51.69         45.20         5.68 o                         
   3  10  12         23.70         23.85         4.19 o                         
   4  10  12        244.38        232.77        14.14 o                         
  -4  11  12        407.92        405.00        18.59 o                         
  -3  11  12         97.99        105.71         9.39 o                         
  -2  11  12         74.71         71.83         8.70 o                         
  -1  11  12          0.21          0.32         4.37 o                         
   0  11  12         71.08         70.39         6.59 o                         
   1  11  12        184.48        174.88        11.92 o                         
   2  11  12        583.29        608.80        16.90 o                         
   3  11  12          0.14         -5.71         7.93 o                         
   4  11  12        181.90        185.45         8.36 o                         
  -3  12  12       1654.91       1734.30        93.87 o                         
  -2  12  12         14.64         -6.78         7.31 o                         
  -1  12  12        145.54        152.37        10.26 o                         
   0  12  12          2.64         -0.39         5.28 o                         
   1  12  12        615.07        635.81        20.53 o                         
   2  12  12        113.91        114.06         8.84 o                         
   3  12  12        120.33        123.92         9.14 o                         
  -3  13  12         38.89         44.68         7.32 o                         
  -2  13  12        281.61        304.61        18.79 o                         
  -1  13  12         26.93         35.21         5.45 o                         
   0  13  12         65.78         76.31         7.07 o                         
   1  13  12        266.26        290.87        10.64 o                         
   2  13  12        114.10        104.44         6.27 o                         
  -2  14  12        669.34        848.73        25.53 o                         
  -1  14  12         31.10         40.60         6.85 o                         
   0  14  12        649.80        711.29        25.33 o                         
   1  14  12         11.70         10.47         3.69 o                         
   2  14  12          0.09          6.97         3.61 o                         
  -4   1  13        164.58        134.64        12.50 o                         
  -3   1  13       1851.37       1791.73        27.45 o                         
  -2   1  13         27.79         29.91         6.52 o                         
  -1   1  13        130.75        147.49        14.88 o                         
   0   1  13       1010.29        987.44        35.79 o                         
   1   1  13       1515.78       1579.60        36.36 o                         
   2   1  13        436.88        475.49        18.05 o                         
   3   1  13         41.25         30.46         5.25 o                         
   4   1  13         20.58         23.16         5.95 o                         
   5   1  13          6.50          7.80         4.68 o                         
  -4   2  13       1468.85       1435.85        36.94 o                         
  -3   2  13        163.58        164.50         7.50 o                         
  -2   2  13        298.85        262.29        19.72 o                         
  -1   2  13          5.86          5.58         7.15 o                         
   0   2  13        941.22       1030.61        42.58 o                         
   1   2  13        859.51        764.27        57.40 o                         
   2   2  13       2408.79       2376.07        79.72 o                         
   3   2  13         38.83         28.22         4.54 o                         
   4   2  13         59.83         55.88         7.55 o                         
   5   2  13        532.14        506.47        23.53 o                         
  -4   3  13        544.46        511.92        24.10 o                         
  -3   3  13        493.07        456.55        30.12 o                         
  -2   3  13        728.61        756.17        27.12 o                         
  -1   3  13       1750.42       1693.72        46.85 o                         
   0   3  13         56.11         53.17         7.36 o                         
   1   3  13          1.65          1.52         5.25 o                         
   2   3  13        151.77        163.41        11.10 o                         
   3   3  13        714.80        677.51        18.59 o                         
   4   3  13         20.38         16.68         5.46 o                         
   5   3  13          8.52          3.68         7.49 o                         
  -5   4  13          0.35        -10.40         6.93 o                         
  -4   4  13        211.42        218.64        20.71 o                         
  -3   4  13       1725.98       1635.25        32.73 o                         
  -2   4  13         29.63         29.63         9.12 o                         
  -1   4  13        333.67        357.34        30.45 o                         
   0   4  13        302.01        283.98        15.44 o                         
   1   4  13        239.50        213.73        11.49 o                         
   2   4  13        336.81        351.11        16.30 o                         
   3   4  13         85.41         78.55         6.95 o                         
   4   4  13          0.06          0.01         5.68 o                         
   5   4  13        739.30        738.42        18.53 o                         
  -5   5  13        945.21       1102.07        32.87 o                         
  -4   5  13          1.08          1.26         5.38 o                         
  -3   5  13         17.98         16.90         6.56 o                         
  -2   5  13        367.63        338.02        16.09 o                         
  -1   5  13        272.00        277.16        20.62 o                         
   0   5  13       1305.96       1161.44        33.05 o                         
   1   5  13        143.38        113.54         8.98 o                         
   2   5  13        320.50        290.11        11.58 o                         
   3   5  13       1960.45       1916.84        46.66 o                         
   4   5  13        523.23        506.64        18.54 o                         
   5   5  13        819.40        933.40        19.57 o                         
  -5   6  13        997.28       1113.56        31.30 o                         
  -4   6  13        332.43        355.02        16.74 o                         
  -3   6  13        184.16        184.29        16.06 o                         
  -2   6  13        201.63        195.02        12.82 o                         
  -1   6  13        222.02        243.14        19.43 o                         
   0   6  13        165.52        162.74        13.65 o                         
   1   6  13          7.26         13.81         6.44 o                         
   2   6  13       2399.37       2314.14        28.98 o                         
   3   6  13        367.04        370.67        13.88 o                         
   4   6  13          0.46          1.79         5.20 o                         
   5   6  13        209.76        193.01         9.50 o                         
  -4   7  13       1078.17       1059.96        27.21 o                         
  -3   7  13        453.35        448.61        19.53 o                         
  -2   7  13         18.28         18.32         8.95 o                         
  -1   7  13          9.01          8.41         3.61 o                         
   0   7  13        290.03        253.20        10.59 o                         
   1   7  13       1227.68       1160.47        22.58 o                         
   2   7  13        727.72        705.19        19.18 o                         
   3   7  13       1116.13       1041.18        22.78 o                         
   4   7  13        720.04        678.01        16.47 o                         
   5   7  13        202.59        224.94         9.19 o                         
  -4   8  13       1275.06       1335.09        28.98 o                         
  -3   8  13         65.37         61.83        10.01 o                         
  -2   8  13        391.72        387.10        18.48 o                         
  -1   8  13         47.83         33.78         4.11 o                         
   0   8  13         59.34         53.29         5.11 o                         
   1   8  13        171.75        181.20        10.29 o                         
   2   8  13        342.86        319.11        13.12 o                         
   3   8  13          1.63          0.12         4.87 o                         
   4   8  13        126.22        137.96         7.46 o                         
  -4   9  13        134.58         94.13        11.49 o                         
  -3   9  13        463.52        435.04        18.57 o                         
  -2   9  13         12.12          4.99         5.18 o                         
  -1   9  13       3496.84       3327.85        31.57 o                         
   0   9  13         57.52         41.37         5.33 o                         
   1   9  13         30.06         25.90         5.18 o                         
   2   9  13         73.18         73.71         7.15 o                         
   3   9  13        471.23        467.93        14.35 o                         
   4   9  13        220.31        245.17         8.72 o                         
  -4  10  13         37.53         33.37         7.30 o                         
  -3  10  13        104.22        102.83         9.40 o                         
  -2  10  13        224.54        203.81        13.34 o                         
  -1  10  13        131.08        122.19        10.06 o                         
   0  10  13        616.18        584.37        20.82 o                         
   1  10  13          0.97          6.49         6.43 o                         
   2  10  13          6.62         -0.62         3.92 o                         
   3  10  13        853.29        887.52        15.66 o                         
   4  10  13        128.72        137.80         7.60 o                         
  -3  11  13          2.36         -7.08         4.75 o                         
  -2  11  13        617.76        569.57        20.38 o                         
  -1  11  13        460.74        479.01        26.08 o                         
   0  11  13        802.69        793.52        18.89 o                         
   1  11  13         39.01         36.41         6.61 o                         
   2  11  13        289.55        291.93        11.39 o                         
   3  11  13        608.63        627.78        18.04 o                         
  -3  12  13        359.48        406.96        19.80 o                         
  -2  12  13         31.34         35.74         7.79 o                         
  -1  12  13        119.13        105.15        11.79 o                         
   0  12  13        830.56        805.47        18.06 o                         
   1  12  13         83.05         77.20         8.05 o                         
   2  12  13          1.91         -1.66         3.39 o                         
   3  12  13        436.65        470.48        17.25 o                         
  -2  13  13        755.69        895.80        28.60 o                         
   0  13  13        493.37        503.16        15.44 o                         
   1  13  13        521.21        525.49        13.17 o                         
   2  13  13       1137.56       1294.16        19.38 o                         
   0  14  13        202.97        211.07        12.55 o                         
   1  14  13          3.31          7.56         4.93 o                         
  -4   0  14         20.90         -2.43         9.97 o                         
  -3   0  14          3.21         -0.99         5.30 o                         
  -2   0  14        844.22        773.07        48.08 o                         
  -1   0  14       1820.42       1559.22        66.28 o                         
   0   0  14        370.08        329.78        30.88 o                         
   2   0  14         37.15         40.53        11.50 o                         
   3   0  14          2.22         -0.38         5.80 o                         
   4   0  14        701.51        705.30        31.28 o                         
   5   0  14         26.22         30.71         6.88 o                         
  -4   1  14        456.22        440.98        20.45 o                         
  -3   1  14        192.52        163.67         7.41 o                         
  -2   1  14       1540.22       1361.64        45.16 o                         
  -1   1  14        289.99        247.88        19.39 o                         
   0   1  14          0.73         -6.14         5.84 o                         
   1   1  14        518.74        559.67        22.53 o                         
   2   1  14        342.92        329.55        20.71 o                         
   3   1  14        488.16        486.76        18.74 o                         
   4   1  14         32.26         21.21         5.06 o                         
   5   1  14        218.29        201.46        10.29 o                         
  -4   2  14         37.63         45.00        10.30 o                         
  -3   2  14        916.19        906.05        18.48 o                         
  -2   2  14        310.93        299.45        21.89 o                         
  -1   2  14        173.46        212.54        18.13 o                         
   0   2  14        760.02        830.38        32.95 o                         
   1   2  14        536.86        507.15        22.10 o                         
   2   2  14       1280.58       1286.75        30.47 o                         
   3   2  14        469.96        446.57        24.57 o                         
   4   2  14        172.92        166.67        17.90 o                         
   5   2  14         29.48         54.70         5.93 o                         
  -4   3  14        623.21        636.52        42.55 o                         
  -3   3  14       1013.18        941.23        35.28 o                         
  -2   3  14        445.01        443.17        12.03 o                         
  -1   3  14        533.76        545.00        38.43 o                         
   0   3  14        587.02        586.04        28.00 o                         
   1   3  14        385.94        378.53        41.80 o                         
   2   3  14        911.31        893.57        25.56 o                         
   3   3  14       1253.92       1166.91        28.55 o                         
   4   3  14         49.62         52.56         7.82 o                         
   5   3  14          3.51          1.77         3.31 o                         
  -4   4  14        851.71        875.48        38.12 o                         
  -3   4  14        356.48        346.53        21.52 o                         
  -2   4  14       3563.33       3439.30        34.03 o                         
  -1   4  14        673.73        683.28        31.62 o                         
   0   4  14       2195.88       2291.70        45.59 o                         
   1   4  14        170.70        184.31        14.15 o                         
   2   4  14       2066.62       2023.52        40.84 o                         
   3   4  14         12.34          6.17         4.58 o                         
   4   4  14        188.10        164.34        10.84 o                         
   5   4  14        355.27        381.20        12.38 o                         
  -4   5  14         27.53         22.96         8.87 o                         
  -3   5  14         45.43         50.74         8.89 o                         
  -2   5  14        590.28        573.05        16.13 o                         
  -1   5  14       2783.05       2728.99        63.39 o                         
   0   5  14         29.27         20.61        15.27 o                         
   1   5  14        794.51        736.36        21.60 o                         
   2   5  14         46.29         54.79         5.73 o                         
   3   5  14        494.42        517.44        19.51 o                         
   4   5  14         79.90         80.76         8.01 o                         
   5   5  14          6.28         -3.25         3.08 o                         
  -4   6  14        120.13        114.98        13.62 o                         
  -3   6  14         15.70         22.05        16.37 o                         
  -2   6  14        422.17        350.32        25.44 o                         
  -1   6  14       2414.40       2345.81        34.28 o                         
   0   6  14        534.41        523.25        14.91 o                         
   1   6  14       1013.80        927.51        17.92 o                         
   2   6  14        766.88        723.58        19.42 o                         
   3   6  14        717.95        709.11        28.17 o                         
   4   6  14       1228.64       1335.66        23.86 o                         
   5   6  14        328.89        332.02        10.56 o                         
  -4   7  14        140.15        155.84        10.50 o                         
  -3   7  14          9.39         21.26         9.07 o                         
  -2   7  14       2264.73       2108.76        59.60 o                         
  -1   7  14        187.65        184.15        14.00 o                         
   0   7  14          4.44          2.86         4.41 o                         
   1   7  14        650.28        622.84        15.84 o                         
   2   7  14         13.56          4.77         5.61 o                         
   3   7  14        559.57        554.90        16.05 o                         
   4   7  14        151.91        177.69         8.45 o                         
  -4   8  14         24.61         19.58         4.34 o                         
  -3   8  14        433.15        451.29        18.65 o                         
  -2   8  14         13.84         13.13         8.39 o                         
  -1   8  14        113.86         95.98         6.36 o                         
   0   8  14        218.27        195.79        10.23 o                         
   1   8  14        410.69        372.31        14.20 o                         
   2   8  14        168.73        186.58        12.55 o                         
   3   8  14         82.70         94.24         5.96 o                         
   4   8  14        158.52        178.10         7.70 o                         
  -4   9  14        173.53        166.01        10.30 o                         
  -3   9  14        177.26        165.57        11.20 o                         
  -2   9  14        490.84        466.02        19.16 o                         
  -1   9  14        343.80        337.55        12.93 o                         
   0   9  14         85.49         81.19         8.82 o                         
   1   9  14        249.54        248.93        14.15 o                         
   2   9  14         92.65        100.28         9.62 o                         
   3   9  14         57.22         60.82         4.65 o                         
   4   9  14        123.02        130.17         6.34 o                         
  -3  10  14        190.29        203.73        11.64 o                         
  -2  10  14         75.29         50.59         6.96 o                         
  -1  10  14         33.89         46.46         6.51 o                         
   0  10  14         48.39         46.95         6.58 o                         
   1  10  14          1.60          5.97         5.31 o                         
   2  10  14          1.16          0.29         8.55 o                         
   3  10  14         72.46         59.07         5.27 o                         
  -3  11  14        173.77        190.88        14.68 o                         
  -2  11  14         19.55         11.07         5.99 o                         
  -1  11  14         27.39         31.68         7.91 o                         
   0  11  14         58.19         43.85        11.84 o                         
   1  11  14        843.81        857.69        25.47 o                         
   2  11  14         29.06         40.03         6.08 o                         
   3  11  14          3.76         -1.25         2.34 o                         
  -2  12  14         47.50         56.70         8.94 o                         
   0  12  14        197.26        200.27        14.78 o                         
   1  12  14        216.88        233.87         9.31 o                         
   2  12  14        662.27        685.56        17.58 o                         
   0  13  14        107.40        127.26        10.05 o                         
   1  13  14        140.09        141.66         7.83 o                         
   2  13  14        202.65        231.70        12.49 o                         
  -4   1  15          3.36         -1.41         9.70 o                         
  -3   1  15        179.69        168.74         7.64 o                         
  -2   1  15          1.92          1.59         2.90 o                         
  -1   1  15        204.32        174.37        30.53 o                         
   0   1  15       1266.52       1204.46        58.36 o                         
   2   1  15        127.13        142.11        11.21 o                         
   4   1  15         73.26         58.48        16.93 o                         
   5   1  15         57.99         78.64         9.96 o                         
  -4   2  15        476.61        496.39        23.00 o                         
  -3   2  15          4.12          9.96         4.14 o                         
  -2   2  15        171.58        162.56         7.16 o                         
  -1   2  15        183.83        173.13        17.18 o                         
   0   2  15        227.48        251.22        26.78 o                         
   1   2  15       2649.75       2729.08        51.08 o                         
   2   2  15         87.93         86.20        10.86 o                         
   4   2  15        347.48        350.81        17.94 o                         
   5   2  15       1030.60       1135.64        20.41 o                         
  -4   3  15         11.03         15.19         8.77 o                         
  -3   3  15        196.37        173.64        12.39 o                         
  -2   3  15        319.69        302.00        10.73 o                         
  -1   3  15        112.84         93.52        16.06 o                         
   0   3  15        630.44        594.09        28.86 o                         
   1   3  15        164.81        145.97        12.57 o                         
   2   3  15         44.34         45.54         6.97 o                         
   4   3  15        296.94        263.38        13.02 o                         
   5   3  15        212.62        226.72        17.20 o                         
  -4   4  15        228.86        231.68        19.65 o                         
  -3   4  15        129.94        151.06        12.45 o                         
  -2   4  15        343.33        284.69        13.59 o                         
  -1   4  15       1921.43       1809.37        23.93 o                         
   0   4  15        319.26        327.35        19.89 o                         
   1   4  15         82.71         77.83         6.27 o                         
   2   4  15        617.70        606.58        21.95 o                         
   3   4  15          7.66         17.79         7.46 o                         
   4   4  15        781.73        804.56        21.42 o                         
   5   4  15        199.41        194.37         8.37 o                         
  -4   5  15        561.45        561.68        28.82 o                         
  -3   5  15         83.97         53.65        11.57 o                         
  -2   5  15          0.33         -7.85         5.23 o                         
  -1   5  15         38.20         39.58         4.88 o                         
   0   5  15       4532.16       4298.51        66.39 o                         
   1   5  15        227.57        219.86        10.03 o                         
   2   5  15        186.90        158.79         9.28 o                         
   3   5  15          2.65         14.41         8.24 o                         
   4   5  15          9.26          0.19         3.80 o                         
  -4   6  15        616.98        655.29        29.66 o                         
  -3   6  15       1746.37       1681.81        53.18 o                         
  -2   6  15        185.86        174.13        17.04 o                         
  -1   6  15        216.71        208.56        13.26 o                         
   0   6  15       1192.88       1170.29        22.30 o                         
   1   6  15         83.53         76.27         6.74 o                         
   2   6  15          5.66          0.54         3.74 o                         
   3   6  15        449.88        407.19        22.28 o                         
   4   6  15       1390.60       1498.83        22.39 o                         
  -4   7  15         67.53         93.45        11.75 o                         
  -3   7  15       1196.15       1132.30        42.11 o                         
  -2   7  15        231.87        179.94        18.54 o                         
  -1   7  15         53.38         51.39         7.50 o                         
   0   7  15         14.01         22.38         6.42 o                         
   1   7  15        539.95        512.42        22.46 o                         
   2   7  15        508.88        504.69        19.52 o                         
   3   7  15          8.70          8.01         4.95 o                         
   4   7  15        219.71        206.71         8.10 o                         
  -4   8  15       1242.67       1463.26        36.78 o                         
  -3   8  15          2.90         -1.46         7.20 o                         
  -2   8  15         23.59         23.80         8.30 o                         
  -1   8  15          9.57          4.39         6.01 o                         
   0   8  15        676.29        594.23        21.07 o                         
   1   8  15       1748.62       1674.49        35.04 o                         
   2   8  15        127.10        116.09        10.02 o                         
   3   8  15        457.77        543.84        18.33 o                         
   4   8  15          3.64          3.52         4.38 o                         
  -3   9  15          1.85         -9.68         7.63 o                         
  -2   9  15        715.18        662.69        31.09 o                         
  -1   9  15        100.45        131.96         8.09 o                         
   0   9  15        160.62        146.96        10.97 o                         
   1   9  15        379.19        363.76        16.48 o                         
   2   9  15          1.50         -4.18         5.28 o                         
   3   9  15        105.22        114.78         6.59 o                         
  -2  10  15        483.35        464.37        24.84 o                         
  -1  10  15       1575.85       1694.44        43.35 o                         
   0  10  15        316.22        297.63        14.54 o                         
   1  10  15         28.66         36.70         6.73 o                         
   2  10  15         18.93         18.08         5.16 o                         
   3  10  15       1033.65       1231.63        24.86 o                         
  -3  11  15         55.61         50.95         8.37 o                         
  -2  11  15         65.28         80.52        10.44 o                         
   0  11  15        696.62        683.62        33.28 o                         
   1  11  15         20.29         29.89         5.77 o                         
   2  11  15          6.47          7.54         3.82 o                         
   0  12  15        414.59        438.95        19.92 o                         
   1  12  15         49.96         41.10         5.53 o                         
   2  12  15        463.92        593.28        14.83 o                         
   1  13  15         29.52         39.97         6.11 o                         
  -4   0  16         30.65         19.67        10.36 o                         
  -3   0  16        756.53        681.29        20.22 o                         
  -2   0  16       3990.26       3620.79        46.05 o                         
  -1   0  16         12.39         12.59         4.93 o                         
   0   0  16        279.17        275.97        20.92 o                         
   4   0  16        181.12        177.19        13.69 o                         
   5   0  16        152.86        143.45         9.92 o                         
  -4   1  16        794.09        789.37        26.48 o                         
  -3   1  16        387.17        333.87        11.64 o                         
  -2   1  16        794.99        735.35        14.83 o                         
  -1   1  16       1482.32       1431.35        21.65 o                         
   0   1  16        175.51        158.53        10.34 o                         
   1   1  16        349.92        320.28        22.04 o                         
   4   1  16        246.52        246.97        11.32 o                         
   5   1  16        459.48        514.42        13.93 o                         
  -4   2  16        199.35        219.99        16.80 o                         
  -3   2  16          5.15         11.72         4.10 o                         
  -2   2  16        333.25        324.04        10.04 o                         
  -1   2  16        522.32        495.12        13.74 o                         
   0   2  16        102.90        106.20         7.84 o                         
   1   2  16        108.63        112.25        20.05 o                         
   4   2  16         26.48         28.60         5.11 o                         
  -4   3  16        677.59        650.36        31.13 o                         
  -3   3  16       1954.29       2003.62        36.06 o                         
  -2   3  16         12.94          7.04         3.90 o                         
  -1   3  16        237.00        235.28        10.45 o                         
   0   3  16        182.79        169.35        12.96 o                         
   1   3  16       1403.98       1396.90        29.05 o                         
   2   3  16       1155.42       1080.85        28.88 o                         
   3   3  16        421.67        408.26        24.46 o                         
   4   3  16        228.42        242.83        11.37 o                         
  -4   4  16        334.37        326.02        22.16 o                         
  -3   4  16         99.04        109.53        19.66 o                         
  -2   4  16        367.48        391.40        21.55 o                         
  -1   4  16        967.56        919.21        26.98 o                         
   0   4  16        167.94        173.71        14.44 o                         
   1   4  16         16.77         15.27         3.71 o                         
   2   4  16        285.49        250.36        20.61 o                         
   3   4  16          0.10         -1.99         6.21 o                         
   4   4  16          0.00         -1.57         4.00 o                         
  -4   5  16         13.80         10.05         7.34 o                         
  -3   5  16        504.08        440.62        19.98 o                         
  -2   5  16        587.86        581.24        29.39 o                         
  -1   5  16       2736.45       2688.21        45.65 o                         
   0   5  16        416.75        409.23        25.86 o                         
   1   5  16        342.48        350.14        13.45 o                         
   2   5  16         16.91         29.11         5.59 o                         
   3   5  16         27.49         38.05         9.02 o                         
   4   5  16        877.97        923.32        16.58 o                         
  -4   6  16          2.04          2.70         6.61 o                         
  -3   6  16          0.93         -5.00         6.02 o                         
  -2   6  16        416.67        404.03        23.58 o                         
  -1   6  16         32.20         28.17         8.58 o                         
   0   6  16          8.80         12.69         8.23 o                         
   1   6  16        171.36        145.31         8.86 o                         
   2   6  16        253.62        245.15        13.57 o                         
   3   6  16        373.15        354.94        22.14 o                         
   4   6  16        375.45        372.36        10.02 o                         
  -4   7  16        838.84        993.66        30.35 o                         
  -3   7  16        258.85        276.05        21.37 o                         
  -2   7  16        252.91        281.55        15.96 o                         
  -1   7  16         51.02         56.34         7.81 o                         
   0   7  16        456.43        455.39        28.78 o                         
   1   7  16         47.46         45.51         6.92 o                         
   2   7  16         13.05          7.81         4.78 o                         
   3   7  16       1725.76       1908.16        47.47 o                         
   4   7  16         25.60         19.03         5.26 o                         
  -3   8  16          6.81          7.68         8.09 o                         
  -2   8  16          6.92          1.29         5.13 o                         
  -1   8  16         22.84         10.80        10.13 o                         
   0   8  16       1217.63       1156.68        28.40 o                         
   1   8  16         29.09         27.05         6.06 o                         
   2   8  16          3.69          4.69         4.68 o                         
   3   8  16        527.50        562.79        24.70 o                         
  -3   9  16        355.03        374.06        21.60 o                         
  -2   9  16          1.08         12.02         7.51 o                         
  -1   9  16        590.19        569.30        26.21 o                         
   0   9  16        155.81        144.33        10.63 o                         
   1   9  16        271.15        272.56        19.13 o                         
   2   9  16        809.22        828.41        22.12 o                         
   3   9  16         62.04         67.89         9.03 o                         
  -3  10  16         29.52         22.00         7.00 o                         
  -1  10  16        118.35        137.38        12.71 o                         
   0  10  16        367.25        389.73        15.53 o                         
   1  10  16        129.06        131.90         9.61 o                         
   2  10  16         67.24         74.41         7.08 o                         
   3  10  16         16.81         23.69         5.56 o                         
   0  11  16         98.36         98.29        18.71 o                         
   1  11  16        797.26        866.83        37.67 o                         
   2  11  16          0.45          4.51         3.46 o                         
   0  12  16         71.45         98.99         9.29 o                         
   1  12  16          6.08         11.94         5.22 o                         
  -4   1  17        320.53        342.49        20.28 o                         
  -3   1  17        142.46        128.08        13.80 o                         
  -2   1  17          1.16         -3.46         3.77 o                         
  -1   1  17        413.82        397.93        13.31 o                         
   0   1  17       1006.49        938.56        27.50 o                         
   1   1  17         55.54         63.45        11.60 o                         
   4   1  17         64.10         51.27         8.22 o                         
  -4   2  17        295.53        360.07        22.56 o                         
  -3   2  17        221.34        219.62        18.05 o                         
  -2   2  17        819.36        756.12        15.03 o                         
  -1   2  17         49.16         43.11         5.26 o                         
   0   2  17        171.97        164.13        12.19 o                         
   1   2  17        275.87        279.63        21.07 o                         
   2   2  17          2.23          2.72         6.12 o                         
   3   2  17        161.65        164.74        15.34 o                         
   4   2  17         18.04         38.88         7.86 o                         
  -4   3  17         21.34          2.81         7.64 o                         
  -3   3  17          5.83         -0.79         7.22 o                         
  -2   3  17        343.88        323.58        11.40 o                         
  -1   3  17        249.67        227.50        10.76 o                         
   0   3  17          0.96         -1.29         4.67 o                         
   1   3  17          2.61         -7.33         9.35 o                         
   2   3  17         97.80         94.86        12.45 o                         
   3   3  17         14.47         11.74         6.48 o                         
   4   3  17          0.28          1.01         5.31 o                         
  -4   4  17         44.46         50.68         9.69 o                         
  -3   4  17          0.27          3.29         7.21 o                         
  -2   4  17         44.14         45.52         6.86 o                         
  -1   4  17       1166.86       1109.67        24.65 o                         
   0   4  17       1205.38       1219.54        44.15 o                         
   1   4  17          1.80          1.37         4.32 o                         
   2   4  17        129.43        119.04        13.92 o                         
   3   4  17         27.00         28.62         8.55 o                         
   4   4  17       1187.52       1312.22        33.59 o                         
  -4   5  17         90.54        110.22        11.92 o                         
  -3   5  17         52.16         44.36         8.19 o                         
  -2   5  17       1099.49       1119.32        24.55 o                         
  -1   5  17        420.04        423.70        25.69 o                         
   0   5  17         45.30         40.03         9.48 o                         
   1   5  17         90.54         93.88         9.05 o                         
   2   5  17         24.07         25.12         6.02 o                         
   3   5  17        971.59       1005.48        35.20 o                         
   4   5  17          0.46         -2.17         4.54 o                         
  -4   6  17         56.57         52.30         8.73 o                         
  -3   6  17        210.98        202.95        12.62 o                         
  -2   6  17         12.88         -1.02        10.36 o                         
  -1   6  17        167.30        142.64        15.65 o                         
   0   6  17         11.76          1.92         7.59 o                         
   1   6  17        192.03        197.47        12.28 o                         
   2   6  17        908.77        918.06        34.51 o                         
   3   6  17         30.90         55.17        10.14 o                         
   4   6  17       1135.49       1242.92        28.64 o                         
  -3   7  17        511.21        455.60        24.47 o                         
  -2   7  17         16.27         13.34         9.09 o                         
  -1   7  17          5.58         11.60         7.03 o                         
   0   7  17        189.74        188.98        17.74 o                         
   1   7  17       1092.89       1075.64        32.51 o                         
   2   7  17        236.28        238.35        12.69 o                         
   3   7  17        221.41        189.66        14.67 o                         
  -3   8  17        779.74        659.85        27.51 o                         
  -2   8  17        329.08        328.03        21.42 o                         
  -1   8  17        535.32        540.62        25.96 o                         
   0   8  17        128.08        120.85         9.64 o                         
   1   8  17        561.76        593.26        19.73 o                         
   2   8  17          7.28          7.95         9.01 o                         
   3   8  17         44.68         43.33         7.52 o                         
  -3   9  17          2.83         11.13         6.78 o                         
  -1   9  17        216.18        200.36        15.16 o                         
   0   9  17        679.98        733.64        20.79 o                         
   1   9  17        271.93        298.48        19.01 o                         
   2   9  17        365.72        398.28        14.31 o                         
   3   9  17          0.02         11.32         4.46 o                         
  -1  10  17        290.96        287.08        16.04 o                         
   0  10  17        928.99        958.22        22.16 o                         
   1  10  17         60.73         58.92         6.48 o                         
   2  10  17         62.43         53.30         5.61 o                         
   0  11  17          9.93         13.06         5.40 o                         
   1  11  17         63.91         58.44         5.73 o                         
  -4   0  18          1.97         -7.21        18.91 o                         
  -3   0  18        900.77        858.32        26.53 o                         
  -2   0  18        214.09        215.09        11.72 o                         
  -1   0  18        430.98        402.90        18.77 o                         
   0   0  18        224.62        181.39        17.52 o                         
   3   0  18       1517.50       1548.84        40.44 o                         
   4   0  18        333.40        341.85        16.21 o                         
  -4   1  18        251.92        258.99        22.01 o                         
  -3   1  18         84.57         94.28         7.48 o                         
  -2   1  18        303.85        299.81         9.54 o                         
  -1   1  18         55.04         64.67         6.14 o                         
   0   1  18          5.77         14.71         5.51 o                         
   1   1  18         50.11         36.71         8.40 o                         
   2   1  18         50.61         43.71         7.18 o                         
   3   1  18        255.99        274.29        17.69 o                         
   4   1  18         18.89         19.30         3.64 o                         
  -4   2  18        861.88        917.38        32.46 o                         
  -3   2  18        586.85        543.30        15.05 o                         
  -2   2  18         72.88         78.84         5.61 o                         
  -1   2  18        286.03        248.94        10.83 o                         
   0   2  18        659.47        634.45        22.31 o                         
   1   2  18        258.75        284.17        20.73 o                         
   2   2  18        105.72         95.96        11.49 o                         
   3   2  18         84.46         77.45        10.65 o                         
   4   2  18         40.89         47.70         6.11 o                         
  -4   3  18        157.21        176.88        14.75 o                         
  -3   3  18        803.48        822.79        25.75 o                         
  -2   3  18          2.78          5.78         4.10 o                         
  -1   3  18         54.73         49.59         6.00 o                         
   0   3  18        632.88        649.61        22.55 o                         
   1   3  18       1284.55       1279.35        43.51 o                         
   2   3  18        721.75        771.73        31.19 o                         
   3   3  18         13.53          5.18         6.03 o                         
   4   3  18         75.57         83.33         8.76 o                         
  -4   4  18       1009.94       1067.91        31.37 o                         
  -3   4  18        153.90        158.20        11.91 o                         
  -2   4  18         13.24         17.15         5.09 o                         
  -1   4  18         47.89         33.64         5.85 o                         
   0   4  18       1115.94       1165.67        42.55 o                         
   1   4  18       3057.07       3139.04        66.90 o                         
   2   4  18          2.83          0.67         5.90 o                         
   3   4  18        472.32        485.35        23.08 o                         
   4   4  18         21.17         26.10         5.73 o                         
  -3   5  18         46.49         34.52        13.22 o                         
  -2   5  18          8.32          7.27         4.22 o                         
  -1   5  18        519.21        553.35        31.81 o                         
   0   5  18         94.27         78.17        13.32 o                         
   1   5  18          2.80          7.16         4.53 o                         
   2   5  18         88.08         81.09         7.80 o                         
   3   5  18        107.48         98.17        11.10 o                         
  -3   6  18        373.57        375.56        15.16 o                         
  -2   6  18        344.73        326.65        12.43 o                         
  -1   6  18        374.26        347.17        15.99 o                         
   0   6  18        108.12        120.03        14.21 o                         
   1   6  18        152.77        165.10        11.65 o                         
   2   6  18        398.05        435.58        17.28 o                         
   3   6  18         27.83         22.38         6.17 o                         
  -3   7  18         13.67         28.24         5.65 o                         
  -2   7  18        956.11       1011.75        19.83 o                         
  -1   7  18          3.75          2.45         5.51 o                         
   0   7  18        619.18        672.91        29.97 o                         
   1   7  18        216.57        226.63        12.33 o                         
   2   7  18          2.36         -5.00         4.28 o                         
   3   7  18          2.72          7.85         4.29 o                         
  -3   8  18         15.89         28.78         7.17 o                         
  -2   8  18         21.26         38.64         6.21 o                         
  -1   8  18          1.49          4.29         9.21 o                         
   0   8  18        298.09        309.56        19.70 o                         
   1   8  18         63.78         66.98         8.03 o                         
   2   8  18          7.05          8.82         5.58 o                         
   3   8  18         59.82         56.48         7.02 o                         
  -2   9  18         45.82         39.42         7.65 o                         
  -1   9  18        292.45        301.09        12.30 o                         
   0   9  18        127.49        144.05         8.91 o                         
   1   9  18         58.55         61.97         6.45 o                         
   2   9  18        140.96        168.09         8.45 o                         
  -1  10  18        111.61        119.73         9.52 o                         
   0  10  18         23.46         23.22         6.03 o                         
   1  10  18        262.02        274.65        10.82 o                         
  -3   1  19        574.73        583.08        20.02 o                         
  -2   1  19        287.26        289.59         9.08 o                         
  -1   1  19        791.61        805.29        20.34 o                         
   0   1  19        204.03        190.37        12.72 o                         
   1   1  19        131.48        111.68        12.54 o                         
   3   1  19        502.65        528.06        14.95 o                         
  -3   2  19          3.53          0.68         5.81 o                         
  -2   2  19       2216.48       2223.29        24.20 o                         
  -1   2  19        683.39        700.12        23.21 o                         
   0   2  19        278.69        265.70        14.48 o                         
   1   2  19         75.47         95.23        12.56 o                         
   2   2  19        157.34        170.55        13.62 o                         
   3   2  19        111.18        115.77        10.92 o                         
  -3   3  19         13.29         21.87         6.32 o                         
  -2   3  19         65.92         69.47         7.72 o                         
  -1   3  19         11.34         11.82         7.75 o                         
   0   3  19       1292.67       1325.40        82.18 o                         
   1   3  19          0.73         13.38         6.88 o                         
   2   3  19        140.63        141.04        12.70 o                         
   3   3  19          0.60         -3.32         5.36 o                         
  -3   4  19         98.93        130.22        13.83 o                         
  -2   4  19        147.84        165.82        10.48 o                         
  -1   4  19         91.94         87.65        12.91 o                         
   0   4  19        162.80        161.05        15.89 o                         
   1   4  19        191.78        196.30        17.36 o                         
   2   4  19        118.79        124.06        12.21 o                         
   3   4  19          1.26         -3.22         4.64 o                         
  -3   5  19          1.28          2.49         6.67 o                         
  -2   5  19        580.44        564.11        15.63 o                         
  -1   5  19        544.04        530.17        26.38 o                         
   0   5  19        165.14        202.17        17.60 o                         
   1   5  19       1219.29       1329.96        40.65 o                         
   2   5  19         45.94         70.50         9.54 o                         
   3   5  19       1605.61       1803.56        37.39 o                         
  -3   6  19        291.02        325.22        18.04 o                         
  -2   6  19         25.39         23.79         4.15 o                         
  -1   6  19         74.35         77.48        11.25 o                         
   0   6  19        488.98        445.49        24.19 o                         
   1   6  19          5.24         14.91         5.42 o                         
   2   6  19          4.15          4.08         6.51 o                         
   3   6  19         95.60         72.90         8.06 o                         
  -2   7  19        228.98        222.44        12.33 o                         
  -1   7  19        179.28        169.01        14.26 o                         
   0   7  19        231.46        230.63        17.17 o                         
   1   7  19       1270.80       1365.89        26.24 o                         
   2   7  19        807.61        863.67        18.83 o                         
  -2   8  19        595.91        627.55        31.00 o                         
  -1   8  19       1070.74       1271.06        33.21 o                         
   0   8  19         72.87         82.48        10.56 o                         
   1   8  19         25.90         32.59        12.23 o                         
   2   8  19        394.64        420.42        19.60 o                         
  -1   9  19         53.96         49.86         6.84 o                         
   0   9  19        558.88        625.40        23.11 o                         
   1   9  19          5.61          5.46         3.28 o                         
   0  10  19        486.22        594.32        19.17 o                         
  -3   0  20        382.20        362.95        27.25 o                         
  -2   0  20        168.43        181.00        11.00 o                         
  -1   0  20        164.03        177.40        21.72 o                         
   0   0  20       1492.49       1587.19        46.29 o                         
  -3   1  20        415.84        411.96        25.17 o                         
  -2   1  20        116.02        109.86         6.01 o                         
  -1   1  20        876.23        856.90        20.55 o                         
   0   1  20        276.70        264.19        13.84 o                         
   3   1  20          1.35         -5.29         3.89 o                         
  -3   2  20        458.88        441.04        23.10 o                         
  -2   2  20          9.05         17.30         4.59 o                         
  -1   2  20         23.30         12.55         4.33 o                         
   0   2  20        667.99        693.25        21.55 o                         
   1   2  20        524.55        508.37        24.64 o                         
   3   2  20        239.74        248.20        12.76 o                         
  -3   3  20          0.27          5.73         7.39 o                         
  -2   3  20         16.10          7.88         3.91 o                         
  -1   3  20        200.77        214.50        12.42 o                         
   0   3  20       1555.48       1639.45        31.99 o                         
   1   3  20        130.09        138.48        13.48 o                         
   3   3  20          1.62         -2.08         3.55 o                         
  -3   4  20        220.64        210.03        14.66 o                         
  -2   4  20         83.05         80.63         6.37 o                         
  -1   4  20        338.52        329.14        20.93 o                         
   0   4  20          2.54          5.37         6.59 o                         
   1   4  20        750.28        820.20        30.16 o                         
   2   4  20         30.40         22.70         5.23 o                         
  -2   5  20          9.15         13.79         3.87 o                         
  -1   5  20         64.64         62.59         9.82 o                         
   0   5  20         16.72          8.76         6.80 o                         
   1   5  20          8.19         21.90         7.42 o                         
   2   5  20          3.35          7.59         4.00 o                         
  -2   6  20        198.00        202.23         7.89 o                         
  -1   6  20        254.20        280.94        17.06 o                         
   0   6  20        812.57        853.86        30.31 o                         
   1   6  20         46.20         59.67         8.94 o                         
   2   6  20        418.55        465.61        17.94 o                         
  -2   7  20          5.85          0.11         5.31 o                         
  -1   7  20        245.46        250.18        15.04 o                         
   0   7  20        123.23        159.13        13.22 o                         
   1   7  20        202.14        224.46        14.68 o                         
  -1   8  20         19.71         19.53         3.94 o                         
   0   8  20          7.41         15.23         5.75 o                         
   1   8  20        116.14        120.20         9.89 o                         
  -2   1  21         29.31         32.89         6.32 o                         
  -1   1  21        109.40        106.28         7.37 o                         
   0   1  21        109.62        122.28         8.53 o                         
  -2   2  21        823.93        875.74        21.70 o                         
  -1   2  21        560.29        604.09        15.56 o                         
   0   2  21        134.89        114.93         8.58 o                         
   1   2  21        370.28        435.22        20.18 o                         
  -2   3  21          8.45          8.22         3.65 o                         
  -1   3  21         22.44         18.86         7.27 o                         
   0   3  21          0.55          0.91         5.63 o                         
   1   3  21        359.98        352.97        18.05 o                         
  -2   4  21        337.58        352.10        10.11 o                         
  -1   4  21        124.60        123.22         8.74 o                         
   0   4  21        183.18        172.17        13.86 o                         
   1   4  21         32.52         22.15         6.18 o                         
  -2   5  21        154.12        176.67        13.18 o                         
  -1   5  21        574.55        560.59        16.61 o                         
   0   5  21        149.30        131.91        11.97 o                         
   1   5  21         52.68         60.37         7.85 o                         
  -1   6  21         27.57         25.74         4.63 o                         
   0   6  21        227.49        276.97        15.72 o                         
   1   6  21         22.71         16.89         5.18 o                         
  -1   7  21         58.67         78.02         9.44 o                         
   0   7  21         11.72         12.92         5.04 o                         
  -1   0  22          1.15          0.54         6.06 o                         
   0   0  22        669.26        473.15        20.95 o                         
  -1   1  22        734.80        819.75        15.73 o                         
   0   1  22         70.86         77.33         6.59 o                         
  -2   2  22         49.63         38.92         6.71 o                         
  -1   2  22         11.20         11.25         4.17 o                         
   0   2  22         82.25         71.60         6.40 o                         
  -1   3  22         53.57         62.13         6.34 o                         
   0   3  22        378.22        394.86        13.41 o                         
   1   3  22        210.50        223.48        12.10 o                         
  -1   4  22         23.27         29.50         4.60 o                         
   0   4  22         66.45         75.49         6.53 o                         
  -1   5  22        101.25        115.59         6.77 o                         
   0   5  22         42.16         46.84         5.32 o                         
                                                                                
